# Supplementary material for: Nicotine’s Effects on Schizophrenia-like Symptoms in a Mice Model: Time Matters
Source: Brain Sci. 2024 Aug 25;14(9):855. doi: 10.3390/brainsci14090855 (PMC11430416; doi:10.3390/brainsci14090855)
Supplement: Supplementary file 1 [file brainsci-14-00855-s001.zip]

Archive with 2 entries (2 files):
- Dutra-Tavares et al 2024 SM S1 R1.pdf
- Dutra-Tavares et al 2024 SM S2 Raw Data.xlsx
