# Supplementary material for: Nicotine’s Effects on Schizophrenia-like Symptoms in a Mice Model: Time Matters
Source: Brain Sci. 2024 Aug 25;14(9):855. doi: 10.3390/brainsci14090855 (PMC11430416; doi:10.3390/brainsci14090855)
Supplement: Supplementary file 1 [file brainsci-14-00855-s001.zip › Dutra-Tavares et al 2024 SM S2 Raw Data.xlsx]

## Sheet: Body Mass Exp. 1
EXPERIMENT 1 - BODY MASS
Group	Sex	HAB1	HAB2	HAB3	ACQ1	ACQ2	ACQ3	ACQ4	ACQ5	ACQ6	ACQ7	ACQ8	PPI
VEH	F	17.8	18.1	18.1	18.5	18.2	17.9	17.7	17.5	17.8	18.5	19.2	19.4
VEH	F	19.7	19.8	19.7	20	20.2	19.9	20	20	19.8	19.9	20.2	20.1
VEH	F	19.8	20	19.8	19.5	19.6	19.5	20	18.9	19.1	19.2	19.2	18.8
VEH	F	18.5	18.3	18.4	18.2	17.9	18.1	18.4	18.3	18.2	18.2	18.3	18.4
VEH	F	19.2	19.1	19.2	18.9	18.8	19.3	19.4	19.2	18.7	18.8	19.1	18.6
VEH	F	18.5	17.9	17.6	17.9	17.6	17.8	18.3	18.5	18.7	18.8	18.6	18.4
VEH	F	20	19.6	19.4	19.6	19.8	19.7	19.8	19.8	19.7	19.6	20.1	20.4
VEH	F	18.8	18.8	18.6	18.5	18.7	18.6	18.8	19	18.8	18.9	18.8	19
VEH	F	17.9	17.8	19.5	18.8	18.4	18.6	17.7	18.4	18.4	17.9	18	18.1
VEH	F	18.1	17.7	17.6	17.9	17.7	17.6	17.6	17.5	17.2	17.6	18	18.1
VEH	F	17.8	18.1	17.9	18	17.8	17.8	17.6	17.6	17.5	17.6	17.8	17.8
VEH	F	21.8	21.3	20.9	20.7	20.7	20.7	20.8	20.6	20.6	20.9	20.8	21
VEH	M	23.1	22.9	23.2	22.8	22.1	22.5	23	22.9	22.6	22.6	22.7	23.2
VEH	M	24.1	23.9	23.9	23.5	23.3	23.2	23.5	23.4	23.6	23.4	23.9	23.4
VEH	M	24	23.7	23.6	22.1	22.1	22.2	22	22.3	22.5	22.5	22.5	22.6
VEH	M	22.3	22	21.8	21.5	21.1	21.3	21.5	21.3	21.3	21.4	21.2	21.3
VEH	M	26	26.2	26.1	25.9	25.3	25.6	26.3	26	25.3	25.4	25.8	25.9
VEH	M	21.6	21.6	21.5	21.2	21.1	20.8	20.7	20.8	20.9	21	21.1	21.3
VEH	M	24.7	24.2	23.8	23.7	24.1	23.7	24	24.2	24	23.7	23.6	24.1
VEH	M	22.6	22.4	22.4	22.2	22.2	22.4	22.3	22.2	21.9	21.6	22	22
VEH	M	23.8	23.8	23.6	23.8	23.9	23.5	23.6	23.5	23.4	23.6	23.5	23.3
VEH	M	23.8	23.8	23.7	23.3	23.4	23.3	23.5	22.9	23	23	23.1	23.4
VEH	M	19.8	20	19.4	19.4	19.5	19.5	19.9	19.8	20	20	19.8	20
VEH	M	20.7	23.1	22.9	22.6	22.3	22.2	22.6	22.4	22.1	22.3	22.5	22.3
PCP/PCP	F	18.1	18.4	17.9	17.7	17.3	17.8	18.3	18.2	17.9	17.6	18.1	18.3
PCP/PCP	F	19	18.9	18.2	18.2	18.3	18.1	18.5	17.9	18.2	18.4	18.7	18.5
PCP/PCP	F	18.3	18.3	18.2	18.2	18.3	18.4	18.5	18.2	18.2	18.3	18.6	18.6
PCP/PCP	F	17.5	17.6	17.7	17.3	17.1	17.3	17.4	17.6	17.4	17.5	17.6	17.7
PCP/PCP	F	18.5	18.4	18.5	18.8	18.8	18.9	19	18.7	18.6	18.7	18.6	18.6
PCP/PCP	F	18.6	18.4	18.8	18.5	18	17.9	18	18.2	18.3	18.2	18.1	18
PCP/PCP	F	19	18.6	18.4	18	17.9	18	18	18.2	18.4	17.7	18.2	18.4
PCP/PCP	F	19.8	19.4	19.3	19.2	19.2	18.9	19	19.3	19.1	19.2	18.9	19.4
PCP/PCP	F	20.5	20.3	20.4	20.3	20.1	20.3	20.6	20.9	20.6	20.2	20.1	20.2
PCP/PCP	F	17.7	17.6	17.4	17.7	17.7	18	18.4	18.8	18.7	18.3	18.2	18.7
PCP/PCP	F	18.7	18.5	18.3	18.2	18.2	18.4	18.5	18.2	18.6	18.5	18.6	18.9
PCP/PCP	F	19	19.1	18.9	18.8	19.1	18.9	18.9	18.6	18.7	18.5	18.6	18.9
PCP/PCP	F	15.3	15.3	15.5	15.4	15.4	15.6	15.2	15.5	15.7	15.5	15.7	15.8
PCP/PCP	F	18.8	19	19	19	18.6	18.8	18.8	18.7	18.9	19.2	19.2	19.3
PCP/PCP	F	18.1	18.4	18.5	18	18.2	18.2	18	18.4	17.8	18	17.7	17.9
PCP/PCP	M	24	23.8	23.4	23.5	23.4	23.5	23.7	23.5	23.4	23.7	23.8	24.3
PCP/PCP	M	23.2	23.5	23.5	23.2	23.3	23.3	23.5	23.1	22.8	23.2	23.7	23.6
PCP/PCP	M	23.6	23.4	23.1	22.9	23	23.2	24	23.1	23.1	22.8	22.9	23.1
PCP/PCP	M	22.8	22.4	22.5	22.4	21.8	22.2	22.1	22.1	22.4	22.5	22.4	22.4
PCP/PCP	M	21.8	21.8	21.7	21.6	21.6	21.4	21.6	21.7	21.5	21.4	21.2	21.2
PCP/PCP	M	21.5	21.4	21.4	21.3	20.5	20.2	20.3	20.4	21.1	21.3	21.3	21
PCP/PCP	M	25	24.8	23.9	24	23.8	24.1	24.2	24.3	24.3	24.1	24	24
PCP/PCP	M	25	24.8	24.7	24.9	24.8	24.9	24.6	24.4	24.3	24.1	24	24.4
PCP/PCP	M	22.6	22.4	22.5	22.7	22.2	22.4	22.1	22.4	22.5	22.3	21.9	22.1
PCP/PCP	M	22.2	22.7	22.3	22.4	22.4	22.1	22	22.1	22.4	22.5	22.4	22.6
PCP/PCP	M	24.5	24	24.2	23.6	23.4	23.4	23.6	23.7	23.6	23.6	23.6	24
PCP/PCP	M	21.4	21.8	21.5	21.5	21.4	21.2	21.2	21.4	21.3	21.5	21.3	21.5
PCP/PCP	M	20.8	21.5	21.3	20.8	21.5	20.8	20.9	21.1	20.6	21	20.7	21
PCP/PCP	M	25.6	25.6	25	25.2	25.4	25.4	25.6	25.5	25.4	25.4	25.3	25.6
PCP/PCP	M	21.5	21.8	22.4	22.8	22.4	22.3	21.8	21.7	22	22.1	22.3	22.2
VEH/NIC	F	18.9	18.5	18.2	18.4	18.3	18.5	18.1	18.5	18.2	18.4	18.5	18.7
VEH/NIC	F	18.8	19.1	19.1	18.8	18.3	18.5	18.5	18.4	18.6	18.5	18.5	18.9
VEH/NIC	F	19.8	20.2	20.4	20.2	20.6	20.4	20.5	20.4	19.9	19.6	20.2	20.2
VEH/NIC	F	18.3	17.9	18.1	17.9	17.5	18	18.1	18.2	17.9	17.7	18	18.3
VEH/NIC	F	17.3	17.7	17.6	17.3	17.1	17.3	17.6	18	18.2	17.8	18	18.3
VEH/NIC	F	19	18.6	18.4	18.5	19.1	19.2	19	18.8	19.4	19.3	19.3	19.2
VEH/NIC	F	17.5	17.6	17.2	17.5	17.5	17.5	17.6	17.7	17.4	17.4	17.6	17.8
VEH/NIC	F	19.6	19.6	19.9	19.5	19.7	19.5	19.7	19.8	19.7	19.4	19.2	19.6
VEH/NIC	F	18	17.9	18.1	18	18.2	18.2	18.3	18.5	19	18.9	18.9	19
VEH/NIC	F	19.5	19.5	19.3	19.1	18.7	18.8	18.8	18.7	18.7	18.7	18.9	19.1
VEH/NIC	F	15.4	15.6	15.3	15.2	15.3	15.4	15.7	15.4	15.4	15.3	15.5	15.8
VEH/NIC	F	17	16.9	16.6	16.7	16.7	16.8	17	17.1	16.7	17	16.7	16.9
VEH/NIC	M	23.2	22.9	23.2	23	22.3	23.1	22.8	22.6	22.4	22.4	22.7	22.7
VEH/NIC	M	23.8	23.7	23.6	23.5	23.6	23.8	24	24	23.8	23.9	23.5	24.2
VEH/NIC	M	24.7	24.9	24.9	25	24.9	25.6	26	25.3	24.9	25.3	25	25.1
VEH/NIC	M	23.5	23.2	23	22.9	22.4	23	23.3	23.2	22.9	23.1	23.1	23.2
VEH/NIC	M	22.5	22.3	22.1	22.2	21.6	21.6	21.5	21.8	21.3	21.5	21.7	21.6
VEH/NIC	M	22.9	22.4	22.5	22.2	22	21.8	21.8	21.7	21.4	21.6	21.7	21.5
VEH/NIC	M	21.7	21.3	21.3	21.6	21.2	21.2	21.2	21.4	21.2	21.2	21	21
VEH/NIC	M	25.4	25.2	25.4	25.3	24.7	24.3	24.4	24.5	24.4	24.5	23.9	24
VEH/NIC	M	22.8	22.5	22.6	22.6	22.5	22.4	22.6	22.5	22	21.9	22	22
VEH/NIC	M	20.3	20.1	20.4	20.3	20.4	20.3	20.5	20.5	20.3	20.4	20.1	20.4
VEH/NIC	M	25	25	24.8	24.5	24.4	24.6	24.1	24.3	23.9	24	24.2	24.2
VEH/NIC	M	21.8	22.4	22.4	22.5	22.5	22.4	22.2	21.9	21.8	22.1	22	21.9
PCP/PCPNIC	F	18.9	18.7	17.9	18.1	18.1	18.4	18.4	18.2	18.5	18.6	18.9	19.2
PCP/PCPNIC	F	19.2	18.8	18.7	18.3	18.6	18.6	19	18.8	18.7	18.9	19.2	19.5
PCP/PCPNIC	F	19.6	19.4	18.6	18.7	19	19.4	20	19.7	19.2	19.1	19.3	18.9
PCP/PCPNIC	F	19.1	18.9	19.2	19.2	18.6	19	19.2	19	19.2	18.9	19.1	19.2
PCP/PCPNIC	F	18.1	17.9	17.8	17.8	17.6	17.6	17.3	17.1	17.1	17.2	17.2	17
PCP/PCPNIC	F	18	17.8	17.6	17.9	17.4	17.4	17.4	17.2	17.1	17.3	17.4	17.1
PCP/PCPNIC	F	18.8	18.8	19.8	18.7	18.8	18.6	18.7	18.7	18.8	18.9	18.3	18.5
PCP/PCPNIC	F	21.1	21.4	20.9	20.7	20.6	20.6	20.6	21.3	20.9	20.7	20.6	21.2
PCP/PCPNIC	F	18	18.1	17.7	17.8	18	17.9	18.5	18.4	18.7	18.6	19.2	19.4
PCP/PCPNIC	F	17.2	17.3	17.3	17.2	17.1	17.4	17.4	17.2	17.3	17.5	17.8	18
PCP/PCPNIC	F	20.3	20	20.3	19.8	19.4	19.6	19.4	19.2	18.8	19.2	19.2	19.5
PCP/PCPNIC	F	16.6	16.9	17.1	17.2	17.6	17.6	17.3	17.4	17.2	17.1	17.3	17.3
PCP/PCPNIC	F	17.6	17.8	17.8	17.6	17.9	17.4	17.3	17.4	17.7	17.1	17.3	17.5
PCP/PCPNIC	M	25.1	25.1	24.9	24.5	24.2	23.9	24.2	24.4	24.2	24.4	24.7	24.4
PCP/PCPNIC	M	22.4	23.4	23.5	23.4	22.9	23.4	23.5	23.4	23.1	23.1	23.5	22.9
PCP/PCPNIC	M	25.6	25.8	26	25.7	25.9	26.1	26	26.2	26	26.2	25.8	26.1
PCP/PCPNIC	M	24.6	23.7	24.1	24.4	24.1	24.5	24.5	24.2	24.3	23.9	24.1	23.7
PCP/PCPNIC	M	23.2	23.2	23.3	23	23	23.4	23.5	23.8	23.4	23.3	23.3	23.2
PCP/PCPNIC	M	22	21.9	21.8	22	22.3	22.1	22	21.9	21.2	21.2	21.2	21.4
PCP/PCPNIC	M	25.6	25.6	25.2	25.3	25.5	25.5	25.6	25.5	25.4	25.2	25.4	25.5
PCP/PCPNIC	M	24.7	24.2	23.8	23.7	24.1	23.7	24	24.2	24	23.7	23.6	24.1
PCP/PCPNIC	M	23.7	23.5	24.1	23.7	23.6	23.9	23.5	23.5	23.4	23.6	23.7	24
PCP/PCPNIC	M	22.1	22.2	22.8	22.4	21.7	21.8	21.6	21.6	22	22.5	21.8	22
PCP/PCPNIC	M	23.8	23.8	23.7	23.3	23.4	23.3	23.5	22.9	23	23	23.1	23.4
PCP/PCPNIC	M	20.4	20.5	20.6	20.3	20.8	20.5	20.3	20.3	20.4	20.5	20.8	21
PCP/PCPNIC	M	22.6	22.5	21.6	21.5	21.6	21.5	21.7	21.4	21.3	21.5	21.4	21.6
PCP/PCPNIC	M	22.7	23	23.2	23.1	23.4	23.4	23.5	23.2	23.1	23.5	23.4	23.6
PCP/PCPNIC	M	19.8	21.5	21.3	21.5	21.6	21.4	21.8	21.7	21.8	21.8	21.5	21.8

## Sheet: Body Mass Exp. 2
EXPERIMENT 2 - BODY MASS
Group	Sex	HAB1	HAB2	HAB3	ACQ1	ACQ2	ACQ3	ACQ4	ACQ5	ACQ6	ACQ7	ACQ8	PPI
VEH	F	19.4	19.2	18.9	19.2	19.3	19.5	19.5	19.1	19.3	19.4	19.5	19.6
VEH	F	17.6	17.5	17.6	17.6	17.5	17.6	17.4	16.9	17.4	17.7	17.7	17.9
VEH	F	18.4	18.3	18.4	18.2	18.5	18	17.9	18	18	18.2	17.8	17.9
VEH	F	21.4	21	21.2	21.2	20.8	20.6	20.9	21	20.7	20.5	20.8	21.3
VEH	F	19.8	19.6	19.7	20.1	19.8	19.5	19.7	20	19.6	19.8	19.5	19.6
VEH	F	19.5	19.7	19.5	19.4	19.4	19	19.4	19.5	19.3	19.1	19.4	19.7
VEH	F	20.4	19.7	19.7	19.9	19.8	20.1	19.6	19.7	19.3	19.3	19.7	20.1
VEH	F	20	19.5	19.3	19.3	19.5	19.6	19.7	19.4	19.4	19.5	19.4	19.9
VEH	F	19.2	19.3	19.5	19.4	19.2	19.1	19.3	19.3	19.3	19.4	19.5	19.9
VEH	F	20.7	20.9	20.2	20.1	20	20	19.9	20	20.4	20.2	19.8	19.5
VEH	F	20	19.6	19.4	19.6	19.8	19.7	19.8	19.8	19.7	19.6	20.1	20.4
VEH	F	20.6	20.9	20.9	21	21	21.2	21.1	20.8	21	20.9	21	21.3
VEH	M	21.5	20.4	20.6	21.5	21.3	21.3	21.4	21.5	21.2	21.3	21.5	21.6
VEH	M	22.9	22.6	22.4	22.4	22	22.2	22.2	22	22	22.2	22	22.1
VEH	M	21.7	21.8	21.6	21.7	21.6	21.6	22	21.3	21.6	21.4	21.3	21.4
VEH	M	23.6	23.4	22.6	23	22.9	23.3	23.1	23.2	23.1	23.8	23.9	24
VEH	M	21.4	21.6	21.6	21.7	21.3	21.5	21.5	21.4	21.6	21.4	21.4	21.5
VEH	M	26.6	26.1	26.3	25.9	25.9	25.5	25.6	26.1	25.8	25.9	25.9	26.2
VEH	M	24.3	23.6	23.5	24.2	24.2	24	23.5	23.6	23.5	23.6	23.6	23.7
VEH	M	23.8	23.9	23.8	23.3	23.3	23.6	23.8	23.3	23.4	23.7	23.5	23.3
VEH	M	23	23.1	22.8	22.6	22.4	22.3	22.6	22.2	22.1	21.7	21.6	22.1
VEH	M	23.4	23.3	23.3	23.2	23	23.1	23.1	22.6	22.8	23	22.4	22.6
VEH	M	25	24.3	24.9	24.7	25.3	24.8	24.8	24.8	24.4	24.3	24.9	25.3
VEH	M	22.6	22.9	23	23.4	23	23.2	23.6	23.2	23.3	23.4	23.5	24
VEH	M	24.5	24.4	24.6	24.6	24.6	24.7	24.4	24.5	24.7	25	24.8	24.8
NIC/NIC	F	16.4	16.2	16.4	16.3	16.6	16.6	16.7	16.7	16.6	16.7	16.6	16.5
NIC/NIC	F	18.7	18.5	18.4	18.4	18.2	17.8	17.3	17.3	17.6	17.6	17.8	17.8
NIC/NIC	F	17.9	18.2	18.4	18	18	18	17.8	17.6	18.7	18.1	17.9	18.1
NIC/NIC	F	18.8	18.6	18.4	18.6	18.6	19	19	18.5	18.7	18.5	18.5	18.4
NIC/NIC	F	19.2	19.2	19.1	19.2	19	18.8	19.2	18.7	19.1	19	18.7	19.1
NIC/NIC	F	17.8	18.4	18	18.3	18.3	18.1	18.6	18.7	17.1	17.3	17.2	17.6
NIC/NIC	F	19.5	19.2	19.1	18.5	18.6	18.4	18.5	18.5	18.7	18.3	18.4	18.9
NIC/NIC	F	17.5	17.6	17.8	17.3	17.3	17.6	17.2	17.1	17.1	16.9	17.2	17.4
NIC/NIC	F	21	21.2	20.5	20.2	20	20.3	20.3	20.3	19.9	19.4	19.7	19.8
NIC/NIC	F	18.6	17.8	18.5	19.2	19.2	19.5	19.6	19.6	19	19.1	19.6	20.2
NIC/NIC	F	20.4	20.5	20	20	20	20.5	19.9	19.7	19.6	19.4	19.5	19.6
NIC/NIC	F	17.6	17.8	17.6	17.5	17.8	17.9	16.7	16.8	16.9	17.3	17	17
NIC/NIC	M	22	21.9	21.6	21.7	21.8	21.7	21.7	21.6	21.6	21.6	21.7	21.9
NIC/NIC	M	22.8	22.8	22.8	22.5	22.1	22.5	22.2	22.4	22.4	22.7	22.4	22.2
NIC/NIC	M	23.3	23.3	23.3	23.2	22.9	22.8	22.9	22.3	22.7	22.6	22.6	22.8
NIC/NIC	M	20.1	20.5	20.4	20.6	20.4	20.3	20.3	20.4	20.5	20.6	20.6	20.9
NIC/NIC	M	27.9	27.3	27.4	27.2	26.6	26.8	27	27	27.2	27	27	27.2
NIC/NIC	M	26.9	26.9	27	26.2	26.2	25.6	25.6	26	26	26	25.9	26
NIC/NIC	M	18.8	19	18.8	18.9	18.6	18.2	17.6	17.2	17	16.5	16.5	16.2
NIC/NIC	M	24.1	23.9	24	23.9	23.7	23.5	23.6	23.2	23.2	23.2	22.9	22.9
NIC/NIC	M	23.7	24	24.2	23.7	23.5	23.7	23.4	23	23.5	23	23.3	23.3
NIC/NIC	M	21.7	22	22.4	22	22	22.2	22.6	22.4	22.1	22.3	21.9	22
NIC/NIC	M	24	23.9	23.9	23.6	23	24	23.1	22.8	22.6	22.8	22.7	22.9
NIC/NIC	M	23.8	23.8	23.8	24	24.1	23.8	23.6	23.7	23.6	23.6	23.8	23.7
VEH/PCP	F	19.5	19.1	19.2	19.1	19.4	19.8	19.4	19	19.3	19.4	19.4	19.7
VEH/PCP	F	18.7	18.7	18.8	19	19.6	19.5	19	18.1	18.4	18.3	19.1	18.8
VEH/PCP	F	16.8	17.5	17.4	17.4	17.6	17.7	17.8	17.2	17.5	17	17.1	16.8
VEH/PCP	F	19	18.1	18.7	18.8	18.4	18.3	18.2	18.2	18.3	18.4	18.2	18.5
VEH/PCP	F	16.7	16.9	17	17.1	17.1	17	17.1	17.3	17.2	17	17.2	17.3
VEH/PCP	F	19.2	19.6	19.5	19.3	19.1	18.7	19	19.3	19.5	19.8	19.2	19.3
VEH/PCP	F	18.9	19.1	18.8	19.4	19	18.9	18.7	18.6	18.9	18.7	18.7	18.9
VEH/PCP	F	20	19.6	19.7	19.4	19.3	19.3	19.4	19.5	19.5	19.5	19.7	19.6
VEH/PCP	F	18.9	19.1	19.4	19	19	19.2	19.7	19.8	19.2	19.2	18.5	18.9
VEH/PCP	F	21.2	21.4	21.6	21.2	20.9	20.8	21.2	21.2	20.8	20.5	20.7	20.5
VEH/PCP	F	20.6	20.5	20.4	20.5	20.3	20.5	20.3	20.3	20	20.4	20.1	20.2
VEH/PCP	F	19.8	20.4	20.1	20.2	20.05	20	19.9	19.8	19.7	19.8	19.8	20.2
VEH/PCP	M	22.5	22.4	22.4	22.3	22.4	22.3	22.5	20.7	21	22.3	22.3	21.9
VEH/PCP	M	24.8	24.3	23.9	23.8	23.8	24	24.2	24	23.8	24	24	24.1
VEH/PCP	M	24.5	24.2	24.6	24.7	24.5	24.8	25.6	25.8	26	25.6	25.8	26
VEH/PCP	M	23.7	23.6	23.4	22.6	22.6	22.9	22.7	22.3	22.6	22.6	22.8	23
VEH/PCP	M	23.2	23.6	23.1	23.2	23.4	23.4	23.3	23.4	23.3	24	24.3	24.1
VEH/PCP	M	21.6	21.7	21.8	21.9	21.9	21.8	21.9	21.9	21.8	21.8	21.8	22.1
VEH/PCP	M	24.1	24	23.9	23.6	24	23.5	23.9	23.5	23.2	23.3	23.1	23.4
VEH/PCP	M	25.2	24.4	24.3	24	24.2	24.4	24.5	24.1	23.8	23.5	23.7	23.4
VEH/PCP	M	23.6	23.5	23.6	23.3	23.6	23.5	23.6	23.3	23.1	23.3	23.2	23.4
VEH/PCP	M	23.5	23.3	22.9	22.6	22.5	22.6	22.5	23.9	22.4	22.2	21.8	22.3
VEH/PCP	M	24.9	25.2	24.7	24.9	24.7	24.3	25	24.8	24.4	24.4	24.9	25.3
VEH/PCP	M	24.7	25.1	25.2	24.8	24.8	24.4	24.4	24.4	24.2	24.1	24.2	24.2
NIC/PCPNIC	F	18.2	18.2	18.2	18.1	18.1	17.8	18.1	18	17.5	17.6	17.8	18
NIC/PCPNIC	F	18.6	18.3	18.2	18.1	18.3	18.3	18.6	18.9	18.3	18.2	18.4	18.5
NIC/PCPNIC	F	18.5	18.6	18.8	18.7	18.9	19.1	18.9	18.4	18.7	18.7	18.4	18.6
NIC/PCPNIC	F	18.3	18.1	18.6	18.2	18.2	18.4	17.9	17.7	17.6	17.5	17.4	17.3
NIC/PCPNIC	F	18.7	18.3	18.5	18.5	18.1	18.2	18.1	17.8	17.9	18	17.6	17.8
NIC/PCPNIC	F	18.6	19.3	18.9	19.2	19.2	18.9	18.9	19.2	19	18.9	18.6	18.5
NIC/PCPNIC	F	19.8	19.6	19.1	19.7	19.5	19.5	18.9	18.9	19	18.8	18.6	18.9
NIC/PCPNIC	F	20.2	20	20	20	19.7	20	19.8	19.7	20	19.8	19.8	20.3
NIC/PCPNIC	F	19.6	19.7	19.6	20.2	20	20.1	19.6	19.8	19.5	19.5	19.4	19.5
NIC/PCPNIC	F	20.6	20.5	20.4	20.2	19.9	19.8	20	20.2	19.9	19.8	19.9	20
NIC/PCPNIC	F	20.2	20.3	20.1	19.9	20	20	19.6	19.7	19.5	19.6	19.6	19.7
NIC/PCPNIC	F	21	20.8	20.4	20.3	20.2	20.3	20	20	19.9	19.9	19.8	19.9
NIC/PCPNIC	M	22.8	22.8	23	22.5	22.6	22.4	22.6	22.1	22.2	22.2	22.4	22.6
NIC/PCPNIC	M	21.6	21.6	21.6	21.6	21.5	21.8	22.2	22	22	21.8	22	22
NIC/PCPNIC	M	22.1	22.3	22.2	22.2	22.6	22.2	22.3	21.5	21.7	21.8	21.9	22.2
NIC/PCPNIC	M	23.4	23.5	23.3	23.5	23.3	23.2	23.1	23.2	23.2	23.4	23.7	24
NIC/PCPNIC	M	20.9	20.7	21	20.9	20.6	20.9	20.9	20.8	21	20.9	20.9	20.9
NIC/PCPNIC	M	22.5	22.4	22.6	22.2	22.1	22	22	22.4	22.2	22.5	21.9	22.5
NIC/PCPNIC	M	22.4	22.6	22.2	22.4	22.3	22.5	21.8	22.1	22.2	22.6	22.4	22.7
NIC/PCPNIC	M	24.5	23.9	23.8	23.5	23.1	22.8	23	22.4	22.8	22.4	23.2	22.7
NIC/PCPNIC	M	25.7	25.9	25.5	25.3	25	25.2	23.7	24.5	24.9	25	24.4	24.6
NIC/PCPNIC	M	24.2	24.4	24.4	24.1	24.1	24.1	23.8	23.9	23.8	24.1	24	24.3
NIC/PCPNIC	M	24.6	24.8	24.8	24.7	25	24.8	24.8	24.6	24	23.9	24.3	24.5
NIC/PCPNIC	M	23.1	23.2	23.5	22.9	23	22.9	22.9	23.1	22.8	23	22.9	23

## Sheet: Open Field Locomotion Exp. 1
EXPERIMENT 1 - OPEN FIELD LOCOMOTION
Group	Sex	HAB1 Int1	HAB1 Int2	HAB2 Int1	HAB2 Int2	HAB3 Int1	HAB3 Int2	ACQ1 Int1	ACQ1 Int2	ACQ2 Int1	ACQ2 Int2	ACQ3 Int1	ACQ3 Int2	ACQ4 Int1	ACQ4 Int2	ACQ5 Int1	ACQ5 Int2	ACQ6 Int1	ACQ6 Int2	ACQ7 Int1	ACQ7 Int2	ACQ8 Int1	ACQ8 Int2
VEH	F	4621.26	2819.93	3553.99	1512.17	3414.75	1668.08	3787.71	1674.75	3945.49	1931.78	4584.78	3174.57	3951.02	3436.39	2843.95	2149.44	2903.25	1099.62	3786.84	933.19	4049.12	2084.07
VEH	F	4491.07	3021.64	3731.84	1023.39	4361.89	2445.18	4549.71	1276.85	3712.26	1922.18	2888.48	1667.51	3302.04	1279.59	4352.57	1919.37	2587.35	1515.05	2834.88	1510.38	2768.33	1398.43
VEH	F	5440.47	2227.6	4909.66	2913.3	5175.81	2443.8	5799.69	3053.46	6577.8	4859.94	7017.33	4856.18	6994.56	5914.73	6235.18	3909.49	5531.42	2146.17	6393.68	4721.64	5569.05	3183.1
VEH	F	3603.52	2248.64	3597.04	2676.75	3689.12	2135.15	3445.8	2677.51	4606.02	2759.9	3903.67	3316.56	3708.1	2082.71	3080.66	1557.87	4412.18	3557.68	3668.4	3111.8	2361.48	2024.82
VEH	F	5318.27	2515.5	3502.37	1554.95	4415.22	1735.4	5527.02	2112.97	3209.76	999.99	5389.74	3771.86	4965.88	3426.92	4885.52	2112.5	3512.32	1967.7	4945.36	2165.26	5163.86	776.39
VEH	F	5264.31	2390.41	3544.05	1211.63	2516.64	954.65	4856.75	2847.35	4665.98	2705.83	4977.44	3723.76	4758.33	3006.55	5252.95	2763.88	4295.66	2095.84	5499.58	2218.61	3715.66	1567.76
VEH	F	4872.2	2723.42	3484.59	856.94	3233.72	1016.11	3777.84	1104.33	5230.4	2105.22	5494.12	745.15	4078.98	1913.01	3898.06	0.0001	5698.51	2192.52	5117.36	2565.21	5023.92	963.95
VEH	F	4755.61	3625.47	4916.39	1951.47	3630.69	1605.74	2575.42	1363.07	3479.3	2126.3	3007.94	2488.09	2680.09	1069.81	3743.41	2739.2	2480.64	3077.23	3146.35	3205.55	3944.57	1939.23
VEH	F	6663.42	3108.27	3529.13	2900.48	3860.13	1897.45	4114.51	2660.38	3411.6	1990.03	4430.64	3536.64	3102.38	2104.13	3474.55	2038.3	3236.66	2265.78	3828.69	1468.96	3821.66	1570.63
VEH	F	6616.66	5040.01	4972.2	2926.54	4303.36	3072.94	4654.96	2422.92	3730.53	2837.55	6225.6	3782.93	7850.49	5835.5	6782.15	5221.51	6007.02	3291.39	5105.45	3494.09	6909.65	3134.93
VEH	M	7225.03	4440.48	9937.77	3181.79	8226.26	6537.04	7987.37	4420.88	7337.54	4639.86	7893.14	7071.49	6428.78	2480.77	5812.28	3450.39	6088.4	2233.16	5778.73	3451.7	5165.06	5186.94
VEH	M	3871.18	2379.18	3850.17	1499.17	3653.84	1209.11	3339.94	1057.46	3361.71	794.64	3753.88	1835.15	4413.17	1627.85	4722.42	1193.28	3623.96	2244.88	3144.47	192.32	3606.74	496.24
VEH	M	4282.17	2115.9	2932.18	1707.91	2918.79	1952.3	5028.12	3453.15	4099.08	2700.35	3515.53	3146.73	3767.77	2401.99	5220.77	3220.85	5225.26	3173.46	5021.26	3247.49	5624.95	3715.12
VEH	M	5895.66	3837.05	5493.27	1101.99	4276.34	163.33	3508.51	771.72	4513.42	606.79	3870.92	2185.68	4630.49	1237.14	5262.92	1962.71	4595.5	3363.25	4640.02	2079.37	5236.25	2903.46
VEH	M	7363.7	5384.98	5566.99	2832.5	6215.03	2511.62	4655.57	947.32	7239.97	4959.44	9740.37	5661.79	4977.23	2299.31	6304.47	3490.73	6022.96	4212.13	3833.78	705.55	5226.94	589.15
VEH	M	4628.76	2740.95	3060.97	2526.85	4005.75	1737.59	5413.66	2793.95	4217.83	3634.24	6439.89	3874.5	5489.18	4043.91	5478	4869.33	5404.14	3574.32	3790.25	2152.88	3805.76	3151.82
VEH	M	3901.55	2588.2	2040.94	1000.8	2727.33	1994.21	3732.13	1884	3440.73	2102.25	3586.01	2523.73	4959.02	2633.63	4221.1	5217.77	3886.4	2326.27	3093.54	1991.69	3354.58	3179.13
VEH	M	5517.58	2827.63	4133.76	2364.36	3103.45	1580.52	3134.21	1412.47	3249.53	626.43	2891.07	535.64	4670.57	1769.68	3545.13	976.72	2879.74	1252.95	2696.49	1522.76	3470.52	1199.74
VEH	M	4031.75	3296.19	3492.11	1714.75	3395.05	3068.47	3779.41	3684.56	4115.12	2690.17	6465.57	4848.27	4660.22	4770.63	4738.3	4066.62	4915.34	2328.05	3969.51	3107.89	5115.12	4471.27
VEH	M	4098.5	2400.79	5339.79	3840.42	4094.99	2182.49	5350.07	2937.2	3982.1	1301.38	4377.04	1824.12	4015.76	1305.53	2967.48	2097.79	4013.77	3554.11	3996.45	2050.18	3616.88	1177
PCP/PCP	F	3332.22	1476.75	3426.3	1429.3	3892.36	1226.54	3694.22	1807.99	4649.69	2090.51	6255.95	1827.33	7315.42	2833.54	3514.79	1685.31	10703.5	3877.8	9581.51	5428.58	11706.3	5599.1
PCP/PCP	F	4889.72	3019.26	4144.5	2168.6	3690.32	1973.05	4538.48	2292.27	12192.2	7373.41	10039.4	5581.99	13000.8	9052.81	9066.93	4195.87	11135.1	7696.64	10672.6	6230.44	12007.6	7323.62
PCP/PCP	F	5425.78	2957.83	4602.12	2644.55	6345.22	2906.61	6613.08	3627.86	7536.9	3720.55	10744.5	7248.05	6431.35	3966.08	12297.2	5937.61	9945.23	5815.21	10222.3	3389.63	16230	13270.3
PCP/PCP	F	4394.16	2231.88	4275.13	3493.37	4242.67	2115.61	5358.11	536.58	6737.36	1898.88	6836.78	3500.67	10705.7	3315.49	8033.78	2401.62	7976.29	3674.37	7831.67	1311.92	5523.22	2632.32
PCP/PCP	F	3913.37	3064.4	3796.19	1625.51	3419.71	1668.21	5335.03	2180.58	4880.61	1592.07	4920.72	2254.66	6973.6	3265.82	4392.89	1480.71	4966.85	2449.06	7256.25	903.26	5401.58	2147.73
PCP/PCP	F	6284.94	2304.33	3978.66	1539.44	2112.47	72.51	6805.8	2477.75	12202.2	5941.01	6070.19	2090.38	4292.42	2288.63	15098.6	7991.95	13384.3	5717.61	6997.49	2413.37	10602.9	2544.6
PCP/PCP	F	6411.07	3384.74	4329.81	1762.45	3415.82	2443.06	10560.1	5650.77	9232.67	4521.41	10711.7	4927.53	7440.98	4940.48	5918.06	3163.13	7388.29	2658.07	8271.92	5860.89	9114.29	3934.05
PCP/PCP	F	7029.52	4407.8	5788.4	3650.99	6162.23	4357.26	12977.5	6470.16	9053.49	5779.95	7674.71	4172.56	8643.01	5719.81	7015.44	3095.34	15116.9	8123.73	5914.61	4283.27	10917.2	6431.05
PCP/PCP	F	5592.63	4025.79	5432.8	3575.59	4910.14	3107.47	5942.7	2506.78	5515.57	1960.72	4178.25	1832.82	4421.94	1331.68	3853.81	2706.16	7887.14	2719.74	4301.64	1915.79	7763.74	3250.82
PCP/PCP	F	5348.71	3044.04	4548.76	2805.29	3069.94	2052.31	14066.5	8520.49	9090.27	3097.55	11868.6	4833.28	6213.1	3843.86	7638.59	2456.59	8251.41	2397.51	7285.93	3457.46	6836.84	3686.43
PCP/PCP	F	5590.44	4149.14	3086.32	1502.96	3546.9	1780.96	11077.9	3766.51	5674.64	3112.78	11239.7	4809.19	4895.07	3548.96	9261.42	5604.47	8029.23	4800.82	6836.39	4079.8	13479.8	9369.22
PCP/PCP	F	6564.23	4825.75	5634.81	5016.3	4410.73	1968.21	6539.83	5168.91	8278.87	5001.02	14580	5437.08	10612.9	5534.48	7491.12	5969.69	7720.28	6367.79	12182.4	7899.86	9316.44	6929.6
PCP/PCP	F	4756.49	680.78	3094.67	1441.78	3220.73	620.82	6853.78	866	15094	8146.2	9172.59	3200.1	6236.94	3002.99	4749.58	2737.5	4258.49	1574.14	5280.18	2446.23	4858.34	2308.63
PCP/PCP	M	5021.25	2619.42	4151.77	2745.82	3681.6	2820.94	9460.7	5521.91	9486.73	7336.07	9840.64	8806.62	6114.66	2436.37	13789.8	9011.01	16142.9	10680.1	15581.3	13766.9	19087.3	17846.7
PCP/PCP	M	4136.66	2521.29	5448.2	3321.23	4409.06	3077.08	10618.5	5859.76	12560.6	8833.93	13760.1	7242.74	10125.7	5753.37	12901.1	8757.8	13169.6	8585.4	5011.28	2672.44	14524.7	7890.68
PCP/PCP	M	5820.52	3879.49	5962.53	2670.05	6334.46	3910.81	12665.5	8131.42	10603.2	3512.6	14545.3	12831.5	17832.4	11012.1	16964.2	8574.51	5836.03	2264.5	17219	9032.29	12766.2	7965.66
PCP/PCP	M	5591.77	2887.11	4772.79	1984.1	3461.28	1206.2	8458.12	3206.46	7812.45	2233.37	8581.5	2083.87	9614.09	2331.8	8959.71	1719.13	15013.7	7400.44	6830.04	2176	12160.6	4958.95
PCP/PCP	M	6682.2	3862.97	4836.49	2585.54	4673.26	1385.25	14324.7	9597.27	13955.8	8093.87	12463.2	4918.45	12820.3	5627.69	11795	4492.32	9660.25	5409.32	6299.21	2837.88	13686.9	5850.78
PCP/PCP	M	3494.79	1340.52	2516.28	806.89	2307.91	168.36	7729.83	3692.67	7432.36	2691.35	3023.61	2030.47	9260.23	4088.17	8774.45	5240.71	12389.8	5438.91	7805.24	2685.55	8704.62	2772.4
PCP/PCP	M	4365.72	1931.69	3911.39	697.15	3898.99	1153.82	8507	4476.03	9172.35	5699.7	11340	6993.33	11308.4	6153.13	14266.1	7413.56	11579	7221.69	7209.28	3080.9	8771.82	3762.57
PCP/PCP	M	9139.02	4092.88	6844.48	2009.41	5159.44	4482.54	6535.44	3194.26	12404.7	6666.21	15092.8	6904.16	12595.3	7457.43	13699.6	9697.47	12949.3	7767.88	17579.7	13482.9	12224	8090.6
PCP/PCP	M	5860.27	3474.85	3515.31	1058.06	2701.36	1626.7	8904.69	2793.82	6247.86	3828	10718.1	4186.99	8464.79	3116.24	4147.47	2640.21	5258.28	2153.58	5438.24	2500.54	7116.45	4073.32
PCP/PCP	M	5486.03	2980.21	5009.64	3461.28	5725.21	2802.26	6300.4	1762.85	7859.15	4877.74	11572.3	5918.8	9774.11	1765.53	9304.05	1221.45	11630.9	1608.27	14404.7	5162.32	10484.4	5226.52
PCP/PCP	M	5571.25	2654.01	3898.72	2197.77	3326.4	1823.19	5407.59	2097.15	4486.25	1613.89	5597.33	3602.88	3894.79	1824.8	4098.86	2437.25	4776.24	3276.78	2752.46	732.38	3150.14	2730.66
PCP/PCP	M	5486.03	2980.21	5229.17	3913.01	5212.28	1533.77	12120.6	5096.52	9638.42	4450.94	11886.7	13321.4	6825.21	4407.78	4362.87	2778.91	5878.64	3420.51	6802.72	4306.99	6437.84	5458.77
PCP/PCP	M	4662.85	3518.07	4750.44	1974.7	3745.83	2080.2	10178.7	11674.8	13635	10816.5	12630.5	6864.96	10053.6	12476.6	14756.3	9277.6	14983.5	11040.4	8547.76	4842.14	13157.9	6024.75
VEH/NIC	F	5071.3	2083.98	2915.07	793.39	2466.49	0.0001	4458.03	1785.44	2112.85	1400.79	5454.32	2338.19	5399.79	2032.93	1965.56	2040.15	5996.64	827.2	3971.47	894.92	4689.24	3691.72
VEH/NIC	F	5463.9	1826.7	3151.05	1078.82	2182.38	861.59	2901.53	1193.33	2757.54	916.3	3601.19	1181.27	4262.71	1308.03	4113.57	1485.41	3683	1708.59	5122.42	806.18	3093.42	1189.46
VEH/NIC	F	4676.19	2572.18	3853.37	1971.6	3836.33	2304.19	4016.59	755.3	3881.23	1458.72	4615.94	1554.94	4506.75	2389.12	4460.08	2906.99	2588.24	1112.11	4939.07	1052.76	3802.97	1161.99
VEH/NIC	F	5327.58	2940.38	4188.74	2642.95	3127.39	2139.36	3917.92	1872.61	4881.76	4032.81	6287.76	3800.02	5595.54	2751.38	6489.87	2953.01	5719.35	4853.29	6241.78	2575.56	4899.25	2403.96
VEH/NIC	F	6482.49	4029.87	3211.45	2544.87	2843.38	2191.43	3472.04	2464.2	3981.04	2277.49	3337.69	2289.57	3216	1998.06	4082.18	1603.33	3671.59	1683.93	7780.36	2864.23	5396.07	2307.1
VEH/NIC	F	5186.35	3012.96	3044.9	1775.15	3431.37	1606.69	2874.14	2374.63	3044.27	2127.29	3902.42	1946	4224.31	1998.9	4798.22	1541.09	3070.08	1710.75	3221.13	1638.33	2936.09	1043.45
VEH/NIC	F	6221.31	3839.25	4790.92	1996.62	3284.47	2916.45	4704.52	2693.6	3441.57	2982.62	4221.53	4083.32	5016.08	3271.34	5754.72	4130.83	3084.56	1671.39	3672.82	658.87	4460.49	3052.36
VEH/NIC	F	3573.94	2495.58	3673.79	2510.21	2769.71	2283.16	3487.75	2698.92	4731.35	2469.14	7412.45	3575.72	5845.3	3916.69	4980.93	2647.49	5318.59	3083.19	2036.37	1850.49	6650.1	2677.42
VEH/NIC	F	4142.19	3360.03	3227.33	2070.93	3486.56	2207.41	3906.68	1233.24	3038.2	2122.45	3546.38	2883.88	2791.35	1754.69	3161.99	2259.92	3725.73	1304.56	1227.63	1124.95	2839.58	1522.18
VEH/NIC	F	4543.91	2586.8	3913.25	6737.71	5037.95	2884.14	3482.74	1997.69	2842.48	1754.64	3197.1	1779.44	2516.73	1760.64	4769.37	2000.23	4458.57	1593.85	3186.9	1530.91	4110.12	1284.1
VEH/NIC	M	5599.13	3807.28	5139.79	2083.07	4840.03	2776.23	5363.36	1961.06	5260.42	1963.94	4912.01	1942.45	5022.11	2292.03	2477.11	2788.15	4195	963.88	3438.61	258.73	4078.65	2223.24
VEH/NIC	M	5626.88	2950.04	3489.91	1944.2	4025.9	1792.82	3818.53	2046.48	3556.26	1736.97	3650.17	4151.06	3295.49	2426.81	4410.88	3243.21	2861.75	2282.61	12154.3	3437.49	6344.04	1917.37
VEH/NIC	M	3436.54	2014.58	2668.34	2187.15	3457.86	1952.99	3873.56	3211.16	4032.62	3165.84	4848.58	3357.19	4716.34	2972.07	5266.26	2718.22	3808.73	1518.07	5297.47	1231.69	3960.35	1608.12
VEH/NIC	M	5179.26	3662.59	5845.94	3184.27	4295.79	2783.85	3339.77	1597.5	6097.53	3583.55	6280.62	4607.32	7154.46	2401.37	4619.66	2015.2	4295.14	3098.22	4425.1	1934.33	4514.76	2414.61
VEH/NIC	M	5015.17	3091.11	2819.17	1672.66	3561.97	1177.89	4792.35	4040.49	4403.37	3417.38	3431.41	2482.16	3227.29	2445.89	2040.16	1616.2	3160.16	1738.64	2789.33	1608.29	3613.71	1966.41
VEH/NIC	M	5476.95	2915.96	4581.79	2159.16	4103.58	2413.45	4564.6	3579.67	4873.83	2227.86	5136.05	2582.7	4527.83	2654.71	4077.29	2037.13	3655.21	941.26	4116.06	1484.35	4348.16	1683.64
VEH/NIC	M	4177.76	1940.04	4211.75	2534.38	4227.82	1305.95	5919.41	3758.68	5007.55	2129.47	4501.05	2699.25	4056.59	2146.65	4060.32	1986.07	1867.33	923.36	1494.4	1779.13	2271.82	2006.49
VEH/NIC	M	5134.85	3172.39	4070.35	2629.59	4192.66	2769.12	4106.39	1628.85	5477.6	3661.24	5113.68	2992.24	6498.46	3743.96	5284.37	3558.09	3380.07	3702.92	4720.99	3014.67	5076.44	3544.14
VEH/NIC	M	5860.27	3474.85	3878.6	2254.65	2444.27	1306.86	4797.43	2709.93	3830.32	2076.45	3361.59	1406.05	2828.95	1162.9	4555.09	1421.49	1167.03	1378.99	871.47	1523.55	4221.95	1690.35
VEH/NIC	M	3757.18	2531.66	3494.74	2713.3	2813.67	2635.85	3079.74	2862.32	2931.51	3316.64	3498.1	2726.98	3510.38	2464.75	3315.73	2405.35	3210.94	3211.17	3625.21	2218.26	2823.18	1380.85
VEH/NIC	M	4558.45	2196.93	3336.21	2341.08	2852.08	1883.43	2335.02	1222.02	2672.51	1519.21	3396.24	2053.39	3110.35	1470.16	1564.21	1030.13	2807.22	979.17	1306.07	1282.27	2164.92	924.33
PCP/PCPNIC	F	6329.24	4010.26	3773.32	2939.68	4668.99	2959.88	8359.44	3376.02	10925.5	5605.13	8504.81	4262	10537.3	5159.79	10947.9	5202.99	15823.6	5910.45	15206.7	5388.59	19314.2	7932.63
PCP/PCPNIC	F	4807.49	2709.74	4161.98	1960.69	4849.49	2543.16	6925.03	3881.25	6540.09	3003.78	6934.19	3482.11	6132.99	2849.92	15870.3	5909.73	9436.04	3235.84	10818	3110.48	9231.88	1608.25
PCP/PCPNIC	F	4367.28	1813.76	1117.38	0.0001	3235.29	879.55	3445.16	916.17	2364.83	1235.15	10030.6	3521.22	3758.37	2281.78	6922.45	1559.14	7877.84	1891.1	9320.23	5119.2	4902.24	3206.09
PCP/PCPNIC	F	4389.74	2551.81	2513.34	1662.74	2361.34	760.18	2629.01	1079.51	4184.62	2254.39	3365.83	1398.69	4432.96	1802.61	3017.61	1762.19	3249.18	997.98	4594.94	1410.47	3879.33	697.76
PCP/PCPNIC	F	3520.31	1944.78	2535.66	1065.4	2758.92	1385.97	3634.04	2345.64	5792.23	2449.53	10755.5	6625.65	4053.45	3126.79	3154.15	1812.57	14954	6525.26	12377.9	7416.11	12150.9	4577.82
PCP/PCPNIC	F	6961.66	1892.97	7462.92	1905.93	8037.89	2922.7	16050.8	5699.53	8466.62	1737.94	12694	1862.84	9332.45	1089.43	13969.5	3871.61	11505.8	2871.52	10228.6	5037.04	15853.2	188.68
PCP/PCPNIC	F	4331.79	2562.89	2749.91	1599.42	2049.86	650.6	2618.03	815.76	5152.7	2851.19	12966.8	12730.5	14259.5	10821.6	3616.42	965.81	9383.54	3854.21	12105.8	4937.44	9975.39	3490.85
PCP/PCPNIC	F	5092.22	3288.12	3416.84	2021.56	2517.84	2230.67	4049.93	1793.4	13858.6	5210.3	16930.6	8910.04	12876.5	6775.67	3518.87	1948.31	6556.5	2119.2	10536.9	4427.83	8121.84	2487.75
PCP/PCPNIC	F	7025.82	4320.25	6677.52	2725.96	6146.75	2806.66	12419.3	5878.85	5443.66	4319.49	18904.5	16123.1	6866.53	4405.25	18338.3	11525.4	13114.7	6584.4	17209.5	7832.71	8640.26	4573.98
PCP/PCPNIC	F	6868.48	3636.41	5585.66	3115.15	4654.47	2969.6	16107.8	7347.55	8786.46	4377.4	11527.8	3476.5	9038.2	4048.21	10700.5	3674.92	1989.31	1762.22	9158.47	7955.14	9710.8	3025.76
PCP/PCPNIC	F	6011.07	2480.19	3972.43	2205.56	5253.27	2584.81	15049	7895.66	9757.43	4423.66	5550.07	2460.21	5326.32	4010.92	4715.75	2221.55	4190.26	3382.83	4618	1351.38	5038.86	1493.83
PCP/PCPNIC	M	8453.62	5706.65	7179.89	4457.69	7716.4	4921.44	13918.2	8287.58	8293.83	3627.72	11645.3	6507.73	12060.2	7110.88	15756.5	7218.43	15204.6	5821.63	14421.6	5301.09	15904.2	7250.76
PCP/PCPNIC	M	4488.21	2071.6	2614.82	1153.45	3735.73	1707.43	7332.09	2474.55	9915.18	1580.96	7328.54	209.15	4372.62	0.0001	6884.23	0.0001	9549.39	0.0001	9450.75	0.0001	17117.7	5976.14
PCP/PCPNIC	M	3496.2	2401.93	2551.3	1579.2	2555.43	1333.51	7023.41	4229.69	5447.02	2157.95	8709.72	4219.14	6326.14	3774.99	12107.6	4618.22	8332.48	2642.09	7516.01	2235.29	12491.1	7613.33
PCP/PCPNIC	M	5464.4	3781.88	3888.08	2062.62	3572.23	2048.39	8026.61	3348.29	9726.02	2814.88	5459.74	1809.99	8130.56	1511.12	7565.57	606.83	10233	1098.31	10226.6	1276.87	6215.97	1004.58
PCP/PCPNIC	M	4226.24	2772.15	3769.68	1521.12	2502.1	1366.9	8395.82	4330.51	3746	1053.04	2411.26	326.86	2202.67	1432.98	10124.7	245.47	9223.65	397.77	5098.51	229.81	9036.35	2076.82
PCP/PCPNIC	M	6465.67	4340.55	5645.47	2726.54	4389.9	1657.5	13340.2	8212.89	12896.7	5921.1	5786.49	3892.15	11669.6	5955.65	19017.1	10126.8	15888.6	7793.72	13944.2	7184.64	17154.2	8812.77
PCP/PCPNIC	M	5590.06	2272.26	5685.08	3047.71	5360.86	4066.02	11310.1	3688.99	9002.56	3487.37	8925.4	4240.3	13558.4	5979.62	13513	3392.87	10338.4	3385.67	5772.74	2912.72	15779.3	8483.44
PCP/PCPNIC	M	6939.6	2904.32	5385.71	2177.82	3838.53	2650.7	15465.5	13520.6	14998.1	9153.19	11853.8	8303.07	10156.9	7753.56	13230	13360.1	12376.8	8339.82	15958.5	10849.3	18391.7	9895.58
PCP/PCPNIC	M	6749.94	2970.91	4002.32	1939.2	3723.18	1880.57	16272.8	10584.6	11350.1	6056.62	13877.5	7527.56	6064.27	2611.28	4743.73	3131.2	15370.7	3251.19	13925.9	3533.71	15547.8	5074.63
PCP/PCPNIC	M	6154.54	3669.72	5550.61	2548.33	5134.73	3098.29	13412.9	6412.34	5712.1	3102.51	14849.2	6745.89	19511.7	10376	14869.2	6342.64	18869	8394.01	13005.9	7380.75	12945.8	5928.27
PCP/PCPNIC	M	5110.85	3204.56	4151.67	2253.71	3759.66	3437.54	11281.1	6240.32	10248.4	4407.34	13020	9200.14	5273.24	2537.25	3948.7	2280.93	6372.17	2386.55	1817.25	2477.62	3502.35	2477.33
PCP/PCPNIC	M	4400.4	3228.5	3634	3205.53	4478.88	4062.24	10955.7	13201.8	15108.8	14018.5	12731	13880.1	19790.1	16823.5	20991.6	12970.7	11680.3	13764.4	15256.2	14485.7	21795.5	17957.9
PCP/PCPNIC	M	5208.72	2256.02	4243.56	1774.21	5099.36	2509.52	13254.3	13642.1	15090.5	14332	15233.7	13058	16340.3	15799.4	13383.4	12998.7	15717.8	20576.8	14659.1	16162	13670.1	12329.1

## Sheet: Open Field Locomotion Exp. 2
EXPERIMENT 2 - OPEN FIELD LOCOMOTION
Group	Sex	HAB1 Int1	HAB1 Int2	HAB2 Int1	HAB2 Int2	HAB3 Int1	HAB3 Int2	ACQ1 Int1	ACQ1 Int2	ACQ2 Int1	ACQ2 Int2	ACQ3 Int1	ACQ3 Int2	ACQ4 Int1	ACQ4 Int2	ACQ5 Int1	ACQ5 Int2	ACQ6 Int1	ACQ6 Int2	ACQ7 Int1	ACQ7 Int2	ACQ8 Int1	ACQ8 Int2
VEH	F	5386.04	2577.05	4374.21	2250.9	4281.25	3222.72	4111.66	2262.36	5257.55	4043.27	5208.51	4197.54	4202.55	3403.98	5309.72	3335.43	4105.39	4007.57	4506.51	2826.16	4591.43	3235.31
VEH	F	6790.43	4727.77	5340.75	2861.88	3848.35	1500.6	3143.49	2798.73	4037.15	1761.46	3802.63	2511	3995.38	2626.46	3772.44	2433.83	3389.93	2237.71	4229.92	3190.38	3077.36	1432.77
VEH	F	5187.06	3233.44	3251.77	2442.68	3743.73	1849.9	3717.46	1793.55	5336	2402.77	3486.14	1128.4	4294.53	1110.93	4551.09	1673.56	4660.16	2192.22	6909.26	3221.23	4047.73	2622.37
VEH	F	5558.64	2606.01	3879.79	1536.21	4223.98	1621.11	3177.59	3134.06	2992.8	2671.09	3528.3	1283.97	4229.31	3220.03	3403.17	1675.7	3382.55	2366.73	5719.37	3193.16	4228.02	1828.43
VEH	F	6079.56	2885.37	2779.19	2740.6	3633.3	2545.43	2980.95	1863.17	2939.18	983.6	2121.18	1377.52	3304.15	958.25	3433.39	190.01	2930.14	829.14	5230.23	3467.16	4597.59	817.3
VEH	F	4681.3	3113.38	3434.77	2087.04	2432.54	1473.06	3011.38	2154.24	3828.61	4053.44	5276.72	3954.97	4133.97	2552.9	4526.71	3283.22	4588.35	4261.02	4136.88	2585.15	5468.9	4094.5
VEH	F	5378.76	2918.25	3586.19	2657.03	2884.76	1840.05	4604.46	2505.31	4074.6	1702.46	3891.14	2885.26	3643.23	2888.72	3825.78	2468.97	4394.06	3299.43	3380.85	1999.3	4398.26	3015.95
VEH	F	5215.01	2854.95	2969.96	2198.82	2617.87	2643.95	2388.67	1639.9	2505	2248.29	2681.7	767.02	3161.56	1892.27	2654.46	2263.52	3405.04	3208.55	2997.94	1143.65	2576.09	641.72
VEH	F	3826.2	1943.65	2936.97	1563.71	2903.53	1386.6	2400.71	1186.16	2436.01	1329.31	2345.01	708.1	1542.16	0.0001	2501.25	892.91	2294.12	992.8	1494.07	0.0001	1625.16	0.0001
VEH	F	4401.74	2217.37	2937.29	497.68	2207.44	668.48	3036.52	1039.99	3886.21	2331.68	4405.53	1636.23	3198.82	994.72	2904.76	634.43	2427.49	1442.92	2751.21	910.64	3680.59	1909.64
VEH	M	6417.41	3722.05	4119.49	3413.73	5024.86	4329.6	5690.77	4340.24	5324.47	4531.7	4856.95	4478.72	5453.23	4947.45	5505.22	5195.58	6481.23	5637.33	5451.64	4489.79	5701.39	2593.61
VEH	M	6058.19	4521.32	7986.76	3547.06	6075.33	3668.91	5944.45	3691.79	6930.97	2851.4	7267.44	5097.66	6924.33	4070.47	6690.48	3518.56	5951.11	3885.71	5204.1	3839.56	7023.72	3657.57
VEH	M	5171.28	3069.65	3292.27	1188.38	2471.57	1881.05	2461.37	1494.16	2289.08	388.28	3193.05	1253.92	3845.96	3781.17	3668.94	3474.37	6420.44	3625.46	4771.85	3897.62	2966.03	2616.85
VEH	M	6092.18	3122.03	4523.58	2271.76	3431.43	1970.35	3521.15	3404.04	3565.78	1155.47	3443.03	2463.38	3657.87	2839.82	2916.38	2106.16	3598.53	3144.46	3643.47	698.9	3959.27	1705.58
VEH	M	5136.29	3790.19	5751.89	3567.29	6587.9	2299.27	5606.44	3839.97	4586.41	2507.66	4505.88	2169.31	4974.91	3721.4	6808.61	3202.72	6929.84	4157.16	6967.52	5445.31	6464.22	6331.87
VEH	M	5543.3	2741.56	2297.77	635.22	2566.14	718.84	4419.85	1111.33	2139.46	387.8	4338.27	1866.43	2701.79	0.0001	3202.96	1489.86	2772.2	169.73	1644	717.17	3076.36	739.84
VEH	M	4563.49	2109.94	2749.42	1086.46	2148.58	1120.21	2507.58	340.77	3054.72	1273.8	2529.1	565.99	2819.11	567.64	3202.73	754.94	2623.41	905.28	3217.71	484.3	2523.61	0.0001
VEH	M	5698.36	3046.88	4999.18	2031.3	2767.31	1447.11	2452.91	1424.05	3881.23	2665.94	2526.6	836.07	3645.76	1843.64	3666.58	2542.67	3952.25	1180.23	3150.57	1605.46	2953.56	1306.02
VEH	M	4058.52	1496.24	1872.87	792.37	2337.93	821.06	2803.9	1187.88	3161.65	144.09	2797.09	198.5	3245.02	1795.24	2460.21	1717.06	1839.71	149.56	2318.91	359.91	962.07	279.76
VEH	M	6783.32	3667.41	5070.69	2762.35	4945.42	3214.27	5640.73	3730.72	5644.38	4354.32	6681.23	4368.58	6894.63	3194.87	6383.33	3407.32	6085.9	3891.81	7356.06	5685.03	5771	4532.15
VEH	M	3772.44	1173.39	3124.36	1179.58	3324.47	3225.13	2751.11	1847.54	2494.75	1834.85	2331.37	901.92	1529.28	0.0001	2412.61	394.91	1876.78	0.0001	1761.48	499.5	2557.64	438.33
NIC/NIC	F	5706.82	2845.04	3983.2	1865.75	3978.63	2253.14	2197.67	2011.85	3311.49	2615.66	5326.04	2663.27	6018.06	2506.33	5853.02	2772.65	7486.66	1861.84	5754.63	1222.83	4315.48	1583.28
NIC/NIC	F	5480.88	2832.96	3824.72	2308.02	4437.39	2220.35	1183.8	1223.53	1037.06	725.7	1352.27	188.03	825.28	144.27	3650.27	3096.44	4631.19	1255.49	5274.96	1045.12	4662	1617.21
NIC/NIC	F	5863.63	3427.38	3532.69	1426.37	4117.96	1632.97	2573.67	1818.68	986.79	1540.68	1212.2	2331.56	2653.34	1193.82	4212.8	2647.17	917.03	591.57	3040.08	884.17	1298.77	864.41
NIC/NIC	F	6693.56	2451.86	3657.29	998.8	3563.58	1168.7	5516.73	719.83	4130.34	509.88	6051.8	286.06	5155.76	651.83	4668.82	1416.19	1985.01	1278.71	5700.51	1999.49	2300.95	1431.03
NIC/NIC	F	6977.9	3610.55	4115.23	1957.79	2527.45	1766.26	1717.78	1221.9	2096.49	923.81	3621.93	1598.92	1361.15	1492.57	2662.96	1949.28	4182.53	839.75	7712.67	3102.89	2879.33	2155.63
NIC/NIC	F	6311.36	3257.32	5712.63	1982.4	2952.7	75.57	636.16	1204.89	3382.85	643.23	2978.78	57.57	3611.59	552.75	2603.47	331.16	2100.29	99.19	2395.78	980.86	3715.95	651.47
NIC/NIC	F	5496.06	3624.63	5029.67	3499.1	4883.86	1836.5	4511.26	1525.32	2513.21	725.33	1773.59	1202.96	4348.28	3310.05	4079.55	4550.29	2110.52	2292.19	1927.91	1485.59	2445.84	1820.04
NIC/NIC	F	4268.87	2028.61	2892.4	1409.56	3066.64	1513.98	2663.18	1229.36	2562.47	1383.06	2409.32	524.55	4010.14	1221.92	3097.63	1828.77	1844.28	784.23	2673.92	354.28	2980.35	1351.09
NIC/NIC	F	4287.57	2301.65	3065.19	1425.9	2960.5	2092.87	1808.14	1582.59	3408.08	2677.18	2997.29	1561.04	2829.01	1611.23	2036.73	1292.06	2532.63	3018.47	3389.03	1887.22	3610.36	1813.16
NIC/NIC	F	4840.73	2958.06	4182.63	2151.46	3199.06	3113.32	4444.65	2835.99	905.6	823.87	1218.16	517.56	2508.15	1145.38	3336.1	1904.75	3868.51	2155.62	3821.76	1631.51	3680.07	2153.27
NIC/NIC	M	5238.97	3248.27	5127.78	2617.22	3458.88	1895.83	4370	2497.82	2854.14	2346.59	5105.63	2324.1	4523.43	2579.39	5473.94	2126.06	5864.01	4008.53	5045.74	1889.28	2503.61	520.84
NIC/NIC	M	6506.3	2771.16	5882.34	3077.83	4192.56	2431.02	3496.5	2990.58	3294.68	2634.33	3715.37	2061.03	6630	3139.45	5072.39	1952.51	6487.6	2920.22	6812.14	549.13	6111.7	1459.38
NIC/NIC	M	6674.96	3309.72	4897	3564.11	4900.56	2456.39	1872.18	1414.1	3890.82	3585.92	1751.85	1960.77	3841.68	4028.58	2266.92	2288.63	5268.78	2721.2	3364.38	3537.51	1826.89	3728.81
NIC/NIC	M	5967.63	2223.27	3609.98	2388.05	2749.13	2280.48	963.07	1721.94	3233.42	775.34	3301.62	1012.22	2687.33	2012.91	1003.33	1096.54	1952.66	2192.94	4397.95	2702.06	4166.37	3339.88
NIC/NIC	M	5621.85	3351.28	3997.31	1510.25	5297.62	1682.4	2969.74	3001.19	4494.39	3533.74	6021.79	3239.89	5773.02	2859.07	3529.11	1900.99	2686.18	1302.07	6045	2757.56	2695.66	1484.5
NIC/NIC	M	3987.84	1902.63	3897.6	1258.47	1575.43	1526.02	4508.96	642.19	2229.97	1204.3	3470.91	2268.46	2661.02	2513.5	3664.63	3243.2	3019.02	1534.88	4726.85	3401.35	4997.12	4168.65
NIC/NIC	M	5614.77	3139.85	4346.55	1887.18	2786.64	1536.15	2303.93	583.57	2410.69	510.55	2216.54	1632.56	4246.93	1130.23	2297.32	911.41	3266.87	1911.74	2236.16	656.68	3641.55	2119.67
NIC/NIC	M	5473.99	2799.63	4949.41	1848.18	4174.1	2458.25	3593.89	1588.62	3481.88	1853.55	4515.09	1821.89	4377.42	1270.26	1998.85	1372.08	3300.16	1671.17	2023.81	350.34	4693.37	4520.19
NIC/NIC	M	4223.23	1977.2	5565.94	2308.39	3325.48	4251.11	2231.52	1008.82	2392.66	2052.7	3087.04	1785.45	3903.88	1479.9	2011.96	1280.09	1787.39	911.92	1343.38	864.79	4453.87	3302.52
NIC/NIC	M	3556.65	3297.47	2469.64	509.46	1055.87	641.21	1317.33	1210.73	2119	1745.11	3967.84	2503.94	3654.12	1474.65	3296.91	1404.13	4429.03	1326.83	6041.61	2934.27	5784.18	2942.55
VEH/PCP	F	6550.16	2885.49	3501.64	2056.5	3498.96	2149.02	3572.99	1384.09	3051.62	179.78	3718.17	4255.64	3833.32	3305.71	6477.38	3314.03	7215.95	5707.63	11650.1	4447.03	11619.5	4277.92
VEH/PCP	F	5171.65	1872.42	4296.5	2334.88	3170.55	1066.21	2552.15	803.1	1712.16	709.7	2945.93	3121	2682.69	1348.26	10022.2	4322.74	10363.7	4290.19	6331.68	2876.6	6967.89	2549.41
VEH/PCP	F	5227.44	2630.6	3714.33	1681.02	3149.11	915.77	1659.89	440.33	1920.37	2010.09	3897.85	1358.67	3752.05	1379.12	7429.18	2029.29	7630.54	4348.05	2646.32	1190.16	3835.5	1438.47
VEH/PCP	F	5794.23	3195.18	3632.77	2292.12	4284	1681.58	4613.13	2417.84	3303.55	1567.4	3411.7	615.66	3033.31	1039.02	5131.76	2219.85	3230.59	2039.64	16835.8	12473.4	4391.18	3087.91
VEH/PCP	F	5834.26	3217.87	4984.38	2201.45	3925.08	1568.71	3612.23	1575.95	3503.84	1474.63	3780.63	1577.77	3124.03	641.66	4067.13	1837.71	5828.74	2156.48	4615	1689.15	5136.45	3265.74
VEH/PCP	F	6064.84	3222.09	6236.98	2114.95	4666.6	2478.62	3585.68	993.62	3917.14	2071.93	3252.79	1870.87	2831.53	1044.59	8134.26	3675.42	13692.1	3815.63	6489.23	3108.28	9888.59	4231.1
VEH/PCP	F	6799.33	4565.22	3402.92	1937.19	3103.23	2759.23	3389.52	1162.95	2418.03	991.56	3682.44	587.54	6248.94	3646.37	13263.4	7787.86	13793.2	6803.74	7318.43	4869.32	15277.5	7906
VEH/PCP	F	5464.56	2688.06	3689.28	1272.68	3007.01	1253.4	2366.2	830.19	2530.08	1899.86	1904.63	872.67	2039.09	969.01	14494.1	6344.46	16134.5	9208.53	15521.9	8373.61	16295	3202.72
VEH/PCP	F	7841.06	3569.43	2634.59	551.01	3752.75	1458.43	5279.79	900.91	2947.68	1786.82	4982.99	2702.88	2259.7	358.69	11701.2	4012.14	6157.38	543.15	7144.4	1462.95	5321.96	999.51
VEH/PCP	F	4885.32	3154.09	3773.43	2341.6	3995.01	3547.83	4268.09	3571.44	3463.23	2618.75	4127.78	2368.5	5085.94	3233.43	10731.1	10605.6	10914.8	3929.79	6721.44	2164.49	8526.95	3117.25
VEH/PCP	M	3995.55	2544.16	2492.42	1257.93	3341.48	1720.59	4149.63	496.04	3074.18	1622.84	3269.24	1828.57	3300.63	2482.96	6943.1	9670.45	5891.76	12743.2	4860.79	463.16	6081.02	9609.28
VEH/PCP	M	5939.72	4264.95	4987.67	1979.93	4426.36	1774.45	4461.24	1787.87	4949.11	3097.43	5166.07	3315.4	4928.12	3979.65	7963.16	9564.72	11062.2	12073.2	15409	15497.1	16704.2	15008.7
VEH/PCP	M	6226.36	4500.93	5407.48	3773.56	5312.52	4335.08	7027.86	4145.73	5595	4475.69	7089.76	4885.33	7975.32	5894.29	17038.1	11214	13001.1	9995.27	13652.2	9995.35	14156.2	7774.6
VEH/PCP	M	5415.9	3775.14	3584.12	2045.65	3648.57	1610.86	3633.96	2701.4	3630.17	1075.75	3986.9	2071.21	2796	431.5	14940.4	9659.32	11817	6200.01	9976.24	4051.72	6858.88	2431.51
VEH/PCP	M	8422.49	3402.09	5091.8	1394.94	4325.03	1116.7	3894.2	1535.63	2560.84	1372.08	2872.42	1353.38	2539.11	505.28	12401.2	8219.6	8305.35	7412.73	10728.4	1760.27	8585.28	8812.54
VEH/PCP	M	6523.57	3001.41	3271.86	1083.37	4931.87	1689.79	3693.08	1405.89	2796.97	1443.9	3054.21	925.46	4011.71	1031.26	12295.9	9474.08	13346.8	8484.96	7496.92	1699.96	15556.5	10744.4
VEH/PCP	M	5720.53	3687.49	3823.23	1100.1	2606.84	583.85	2651.65	457.6	2564.94	2535.71	3733.61	1804.09	3353.66	2316.07	12757.4	9872.88	15788.9	8390.58	12569.8	11473.5	17429.8	7146.68
VEH/PCP	M	5473.22	2672.34	4217.35	1427.69	3115.03	1460.29	2475.7	1556.35	2853.59	1814.62	2897.48	1100.26	2302.88	1290.52	9581.67	5645.3	10075.9	8574.92	12946.2	7095.93	12832	7033.9
VEH/PCP	M	4787.95	1574.29	2339.8	1044.83	3008.71	851.95	3149.61	1772.75	3832.13	1151.57	4739.65	910.19	4165.38	3228.5	16223.6	8403.88	10055	3726.82	10591.1	4860.15	7220.4	801.56
VEH/PCP	M	4915.31	1808.2	3573.51	1094.2	3283.09	1014.18	4639.76	3495.25	3430.37	2221.07	4673.93	2969.95	3473.09	2538.61	8290.3	7104.86	15673.3	10978.3	16389.3	10200.7	13140	9154.15
NIC/PCPNIC	F	3606.8	3059.79	3488.47	1723.04	3538.29	1359.15	2688.18	1983.58	2734.17	297.55	4141.95	1521.12	2297.07	786.95	5351.35	1674.09	17772	9376.51	14344.1	6682.81	9533.17	5597.3
NIC/PCPNIC	F	5230.02	2381.45	3801.84	1783.76	4424.27	2137.35	3274.7	2011.4	2953.88	1141.11	4013.65	857.03	2966.57	2387.31	11894.2	3431.75	9301.61	3673.15	13129.5	3808.49	13188	6388.97
NIC/PCPNIC	F	3887.52	2086.41	3749.38	2115.3	3249.79	1375.59	1155.1	887	2644.64	1924.47	1996.78	735.58	2629.32	2266.14	6964.68	3038.76	3900.17	3226.8	14591.2	13501.4	14284.7	10862.4
NIC/PCPNIC	F	5685.21	3134.53	4378.91	1700.02	3680.78	2711.92	2503.99	1797.59	6091.5	2011.22	4886.18	1904.45	5586.02	2544.52	10748.6	4035.04	8211.85	6430.97	13045	4979.75	12010.4	5173.92
NIC/PCPNIC	F	4172.05	2323.37	3578.51	2483.18	4038.45	2122.11	1830.51	1774.36	4366.12	1225.32	4762.23	364.99	3961.47	460.9	14235.4	11361	8448.49	4483.78	6814.31	2678.03	11654.4	10578.4
NIC/PCPNIC	F	5305.15	1698.98	3035.47	2384.3	4431.3	1627.42	3375.59	2358.93	2842.1	2745.46	1010.44	2289.6	7857.78	1477.28	10084.9	5493.28	12087.7	5207.23	9140.18	5162.86	7653.45	7273.86
NIC/PCPNIC	F	7214.17	4184.05	5680.64	1932.75	3785.49	2482.43	3645.06	3936.55	5634.35	4029.17	2518.55	3484.18	4208.57	4229.16	8794.24	3198.29	15488.8	8939.18	14826	4404.73	9783.37	7280.15
NIC/PCPNIC	F	7222.18	4187.33	5104.23	1529.91	3725.08	1419.02	688.68	1072.84	3044.92	704.97	3165.32	571.66	2720.77	499.63	18102.8	4100.01	15382.1	8322.42	14207.8	7491.61	18694.4	1001.56
NIC/PCPNIC	F	2877.83	1497.87	2736.43	1622.1	2022.65	1493.52	1627.7	1149.05	2624.36	1939.31	2626.89	711.99	2519.19	1986.73	7030.16	11851.8	8461.72	5162.7	6891.97	5003.11	11804.6	7028.72
NIC/PCPNIC	F	3537.77	1490.27	3385.3	1940.37	2386.15	564.42	2476.89	1223.09	1962.09	1284.89	3297.84	311.96	2908.69	437.7	16828.2	7398.48	8599.73	1607.84	6322.25	3381.61	7277.18	1585.48
NIC/PCPNIC	M	5250.33	3663.32	4297.44	2890.73	3559.76	1696.06	4559.5	2148.86	4199.28	1259.64	4079.08	1462.3	3905.39	1335.55	7171.18	9716.26	12741.9	10498.8	15645.4	9274.7	14524.4	8097.4
NIC/PCPNIC	M	6265.95	2131.71	4987.68	1892.14	3812.77	2344.26	3268.32	2714.22	1880.93	2663.53	2352.43	2162.45	1332.96	2213.8	12409.2	4599.89	15848.4	8299.6	16785.9	11721.8	15616.6	5920.81
NIC/PCPNIC	M	6504.27	3292.57	2693.47	2312.72	2060.79	1341.28	2154.95	2109.96	1664.85	1304.61	579.47	2492.97	2514.93	2179.23	4056.95	511.09	7977.98	2759.33	4338.85	4080.8	3741.64	1947.07
NIC/PCPNIC	M	7089.57	3595.39	5122.06	2295.78	4134.73	1429.83	4423.47	2516.49	4426.62	1865.42	2693.45	1969.49	4542.07	2884.96	3303.89	4440.82	4119.06	1207.22	20264.6	10373.8	12103.5	6982.3
NIC/PCPNIC	M	5996.21	1751.28	4458.39	2529.34	2404.95	1682.19	2898.66	1611.2	1743.02	3274.88	2891.48	1126.37	3260.72	1083.8	12498.2	10804.5	15553.9	8021.87	13682.7	7477.73	15611.8	7454.94
NIC/PCPNIC	M	4195.95	1980.16	4755.79	2574.59	4007.75	1970.39	4444.43	4053.8	3442.58	2516.32	4340.66	1930.54	3846.17	2983.57	13479.6	7704.24	16653.8	8836.46	16056.8	5765.38	16918.4	7766.33
NIC/PCPNIC	M	5134.55	3933.7	5037.43	2778.8	6167.35	4742.75	725.89	1223.54	1776.14	2782.03	3951.12	3224.56	6175.55	3458.15	12740.3	11272.7	17761.4	5895.25	14616.7	9900.75	16739.6	11260.2
NIC/PCPNIC	M	6516.06	3682.38	4243.24	2083.07	4337.54	1358.11	874.65	507.39	2835.34	1577.25	3241.39	1178.84	3218.34	1613.05	9459.4	12395.9	11443.3	10580.3	13645	11478.1	12911.8	5778.59
NIC/PCPNIC	M	4933.29	1643.45	2045.55	590.44	3249.99	832.63	1733.1	1096.75	3522.99	1340.31	2049.46	727.57	1762.86	1078.16	8555.66	7369.64	8235.01	8253	13646.8	7903.92	12078.7	5309.72
NIC/PCPNIC	M	5841.51	1500.19	5550.7	2067.17	4664.37	3508.97	2913.14	2664.75	1337.33	1582.03	2959.03	1504.08	3843.56	224.7	5500.15	11717.2	17577.9	10575.7	14156.8	9171.09	18686.5	9844.11

## Sheet: Open Field Rearing Exp. 1
EXPERIMENT 1 - OPEN FIELD REARING
Group	Sex	ACQ1 Int1	ACQ1 Int2	ACQ4 Int1	ACQ4 Int2	ACQ5 Int1	ACQ5 Int2	ACQ8 Int1	ACQ8 Int2
VEH	F	37	18	27	24	22	5	24	13
VEH	F	57	11	42	21	63	49	40	13
VEH	F	45	19	46	33	47	41	42	21
VEH	F	36	15	27	16	29	9	28	29
VEH	F	54	32	50	32	41	11	59	7
VEH	F	54	28	56	26	33	28	56	13
VEH	F	36	10	42	14	39.4545	22.7273	40	6
VEH	F	44.7273	17.8182	50	26	50	23	52	26
VEH	F	52	29	42.2	24.4	35	18	44	8
VEH	F	35	18	57	32	30	20	67	34
VEH	M	52	15	48	20	24	25	66	37
VEH	M	34	19	45	3	42	11	50	21
VEH	M	55	29	45	26	51	33	61	31
VEH	M	45.7	22.3	25	4	47	12	47.4545	24.0909
VEH	M	45.7	22.3	50	13	52	21	41	19
VEH	M	55	16	39	23	50	32	47	28
VEH	M	42	8	50	18	44	28	37	18
VEH	M	39	39	46	23	47	4	50	12
VEH	M	27	16	42	28	41	28	58	32
VEH	M	46	26	27	15	35	13	21	13
PCP/PCP	F	13	20	36	26	36	21	20	20
PCP/PCP	F	30	19	6	25	23	17	24	11
PCP/PCP	F	25	14	30	20	18	12	8	8
PCP/PCP	F	11	16	10	17	11	18	8	13
PCP/PCP	F	7	14	10	14	19	18	17	13
PCP/PCP	F	23	16	36	27	7	17	27	12
PCP/PCP	F	37	24	41	24	34	19	34	34
PCP/PCP	F	22	11	36	14	44	25	22	17
PCP/PCP	F	9	22	16	23	15	30	24	37
PCP/PCP	F	19	22	24	27	33	18	30	43
PCP/PCP	F	29	38	15	22	26	44	26	39
PCP/PCP	M	12	14	28	22	13	14	11	12
PCP/PCP	M	18	19	17	18	16	19	13	13
PCP/PCP	M	24	25	37	29	34	30	27	18
PCP/PCP	M	13	22	19	54	16	17	20	16
PCP/PCP	M	9	16	19	17	7	14	16	21
PCP/PCP	M	18	29	29	32	24	27	17	20
PCP/PCP	M	8	14	16	17	28	37	28	36
PCP/PCP	M	19	27	23	31	20	37	28	38
PCP/PCP	M	18	24	23	37	24	36	19	33
PCP/PCP	M	6	14	6	11	5	16	8	12
VEH/NIC	F	47	14	53	17	8	16	3	12
VEH/NIC	F	27	2	39	21	9	19	13	24
VEH/NIC	F	27	20	39	19	9	23	9	19
VEH/NIC	F	28	12	47	24	13	23	11	28
VEH/NIC	F	38	19	39	19	9.4	21.1	13	19
VEH/NIC	F	47	31	44	17	9.4	21.1	9	14
VEH/NIC	F	47	23	35	18	16	24	10	23
VEH/NIC	F	26	13	37	15	15	23	8	27
VEH/NIC	F	21	17	22	7	2	16	5	13
VEH/NIC	F	41	27	39	17	4	17	7	11
VEH/NIC	M	31	7	36	12	0	8	3	9
VEH/NIC	M	25	13	34	23	14	21	14	22
VEH/NIC	M	49	21	36	18	2	16	9	14
VEH/NIC	M	38.8	20	54	11	4	17	7.18182	17.5455
VEH/NIC	M	47	14	27	18	2	21	4	16
VEH/NIC	M	34	17	32	10	3	15	7	15
VEH/NIC	M	35	26	46	18	13	28	5	16
VEH/NIC	M	38.8	20	39	26	4	18	8	33
VEH/NIC	M	41	23	26	7	7	15	9	11
VEH/NIC	M	38	27	65	33	8	23	8	17
VEH/NIC	M	34	19	42	19	6	19	8	16
PCP/PCPNIC	F	13	16	17	22	14	15	10	21
PCP/PCPNIC	F	14	10	18	18	13	17	12	11
PCP/PCPNIC	F	15	24	17	28	11	14	13	17
PCP/PCPNIC	F	9	23	13	17	9	25	8	13
PCP/PCPNIC	F	28	38	33	35	13	23	18	22
PCP/PCPNIC	F	10	18	10	14	6	23	11	13
PCP/PCPNIC	F	13	19	10	28	11	18	14	22
PCP/PCPNIC	F	10	29	18	37	14	31	9	36
PCP/PCPNIC	F	10	36	10	26	6	18	15	14
PCP/PCPNIC	F	2	21	16.4545	27.7273	4	19	2	25
PCP/PCPNIC	M	19	21	18	25	14	29	13	26
PCP/PCPNIC	M	8	17	11	16	7	15	3	14
PCP/PCPNIC	M	2	13	12	22	7	15	6	16
PCP/PCPNIC	M	10.7	19.8	5	19	4	16	5	16
PCP/PCPNIC	M	18	34	15	34	20	37	18	32
PCP/PCPNIC	M	14	28	15	23	9	17	14	30
PCP/PCPNIC	M	3	14	20	23	3	23	7	28
PCP/PCPNIC	M	12	22	8	26	5	20	8	22
PCP/PCPNIC	M	10	22	8	27	9	34	8	34
PCP/PCPNIC	M	15	16	12	20	10	20	11	24

## Sheet: Open Field Rearing Exp. 2
EXPERIMENT 2 - OPEN FIELD REARING
Group	Sex	ACQ1 Int1	ACQ1 Int2	ACQ4 Int1	ACQ4 Int2	ACQ5 Int1	ACQ5 Int2	ACQ8 Int1	ACQ8 Int2
VEH	F	39	28	39	28	41	29	36	23
VEH	F	48	29	43	33	51	22	38	23
VEH	F	40	19	42	26	41	28	38	26
VEH	F	27	16	39	14	34	15	41	17
VEH	F	37	19	34	15	31	14	31	19
VEH	F	38	19	47	21	36	19	31	14
VEH	F	39	23	42	18	37	24	39	18
VEH	F	42	24	44	18	43	19	34	14
VEH	F	35	16	29	13	33	16	34	11
VEH	F	41	25	37	19	45	18	52	24
VEH	M	57	35	45	33	47	28	46	22
VEH	M	32	18	29	19	38	24	33	18
VEH	M	35	16	37	19	28	15	31	24
VEH	M	34	21	36	15	32	13	33	14
VEH	M	46	18	30	16	38	20	28	15
VEH	M	27	14	34	12	33	15	31	16
VEH	M	28	15	36	17	40	21	32	14
VEH	M	34	19	46	26	42	21	43	19
VEH	M	63	22	51	24	42	19	26	14
VEH	M	44	25	41	23	33	26	35	26
VEH	M	46	21	32	15	31	13	47	15
NIC/NIC	F	0	10	3	21	7	16	9	14
NIC/NIC	F	0	8	0	12	6	18	8	17
NIC/NIC	F	8	21	0	15	12	25	7	17
NIC/NIC	F	5	13	3	11	7	13	6	15
NIC/NIC	F	0	14	5	21	6	24	7	16
NIC/NIC	F	3	21	14	32	11	23	13	22
NIC/NIC	F	0	18	6	14	8	19	4	22
NIC/NIC	F	0	13	9	17	6	21	12	23
NIC/NIC	F	0	26	8	28	0	23	9	29
NIC/NIC	F	14	31	5	18	3	28	5	19
NIC/NIC	M	0	16	8	23	9	19	8	14
NIC/NIC	M	0	17	3	15	10	14	8	15
NIC/NIC	M	0	16	5	27	4	25	6	30
NIC/NIC	M	0	12	2	20	0	18	4	17
NIC/NIC	M	0	23	8	16	6	18	0	18
NIC/NIC	M	4	17	7	25	8	17	12	18
NIC/NIC	M	4	12	7	21	3	15	6	23
NIC/NIC	M	0	19	8	21	0	17	6	27
NIC/NIC	M	0	20	9	16	0	18	11	33
NIC/NIC	M	0	17	13	16	10	20	8	19
VEH/PCP	F	35	19	38	21	11	20	8	17
VEH/PCP	F	51	19	47	20	13	24	11	19
VEH/PCP	F	38	18	48	20	15	22	9	15
VEH/PCP	F	41	23	37	18	12	17	11	17
VEH/PCP	F	25	11	31	13	12	15	10	16
VEH/PCP	F	38	14	37	12	11	17	10	18
VEH/PCP	F	50	26	58	30	0	32	3	26
VEH/PCP	F	39	16	41	19	9	18	8	24
VEH/PCP	F	41	17	32	15	7	16	4	15
VEH/PCP	F	37	23	45	32	0	14	11	27
VEH/PCP	M	46	20	43	22	8	17	6	19
VEH/PCP	M	42	20	35	16	6	13	5	12
VEH/PCP	M	41	22	44	26	3	14	7	17
VEH/PCP	M	37	18	30	17	9	20	7	18
VEH/PCP	M	40	21	43	19	0	19	8	18
VEH/PCP	M	43	23	37	18	7	23	13	28
VEH/PCP	M	52	23	47	18	0	22	9	30
VEH/PCP	M	38	18	40	22	5	19	0	16
VEH/PCP	M	39	18	37	23	0	17	6	14
VEH/PCP	M	53	34	38	27	11	23	0	26
NIC/PCPNIC	F	2	13	0	12	7	14	11	18
NIC/PCPNIC	F	6	13	6	16	8	13	9	17
NIC/PCPNIC	F	7	19	5	23	7	18	7	11
NIC/PCPNIC	F	5	13	7	16	9	19	13	18
NIC/PCPNIC	F	0	17	3	16	8	21	8	18
NIC/PCPNIC	F	0	13	5	11	6	16	9	13
NIC/PCPNIC	F	3	13	7	15	12	17	9	13
NIC/PCPNIC	F	0	16	7	21	0	13	3	15
NIC/PCPNIC	F	4	14	6	18	0	17	4	13
NIC/PCPNIC	F	0	14	6	18	2	24	0	19
NIC/PCPNIC	M	0	11	0	10	4	17	4	20
NIC/PCPNIC	M	6	18	4	20	7	16	6	14
NIC/PCPNIC	M	5	18	6	20	7	17	8	20
NIC/PCPNIC	M	3	14	7	18	8	19	5	27
NIC/PCPNIC	M	0	12	4	15	6	19	8	20
NIC/PCPNIC	M	5	17	7	18	8	25	9	25
NIC/PCPNIC	M	3	13	0	17	8	22	8	21
NIC/PCPNIC	M	0	17	9	24	0	12	0	14
NIC/PCPNIC	M	5	37	7	35	0	14	9	19
NIC/PCPNIC	M	0	17	5	19	2	18	10	22

## Sheet: PPI Exp. 1
EXPERIMENT 1 - PPI
Group	Sex	%INIB 70	%INIB 75	% INIB 80
VEH	F	2.73438	16.7969	31.2934
VEH	F	37.2799	21.4523	19.5405
VEH	F	11.6575	17.4602	23.1762
VEH	F	34.6984	22.018	48.2204
VEH	F	3.79641	25.021	39.0186
VEH	F	1.8594	17.454	43.0552
VEH	F	13.6533	27.3838	24.7987
VEH	F	12.9679	7.54083	50.7588
VEH	F	26.4379	15.9342	42.7097
VEH	M	16.4457	30.4419	42.5852
VEH	M	13.6614	16.9899	36.5847
VEH	M	2.73231	12.2234	31.0233
VEH	M	18.863	30.6389	44.9997
VEH	M	3.9032	-12.256	8.10364
VEH	M	19.2173	21.3915	59.7298
VEH	M	23.6465	39.6064	50.8208
VEH	M	27.2076	20.3984	37.3194
VEH	M	14.8259	22.2717	29.0044
VEH	M	33.5881	23.512	33.7828
PCP/PCP	F	10.6331	22.203	12.5066
PCP/PCP	F	40.3789	15.4956	24.8143
PCP/PCP	F	8.9096	32.0056	13.2147
PCP/PCP	F	-19.541	-14.9304	8.33975
PCP/PCP	F	-1.42925	10.5423	25.4514
PCP/PCP	F	-13.8142	-2.81585	-1.84687
PCP/PCP	F	17.8715	20.0916	60.8912
PCP/PCP	F	19.5931	-10.0895	17.7816
PCP/PCP	F	-0.134225	14.8287	12.9048
PCP/PCP	F	40.36	2.78667	31.3867
PCP/PCP	M	-1.37312	-0.903366	4.48069
PCP/PCP	M	-1.28463	2.62752	18.8296
PCP/PCP	M	28.6597	29.3161	36.0178
PCP/PCP	M	2.74407	16.121	-7.19806
PCP/PCP	M	14.7774	8.34537	23.6883
PCP/PCP	M	-13.8044	12.9306	25.3781
PCP/PCP	M	8.82097	19.0613	26.9415
PCP/PCP	M	22.4697	28.2909	47.4809
PCP/PCP	M	-20.8849	9.74542	28.943
VEH/NIC	F	-2.73677	5.16713	22.5104
VEH/NIC	F	16.7977	5.52416	13.5627
VEH/NIC	F	9.13738	29.9105	40.055
VEH/NIC	F	14.7852	37.2902	18.0911
VEH/NIC	F	8.16052	3.00589	38.4208
VEH/NIC	F	18.0663	14.3653	26.3179
VEH/NIC	F	28.9073	25.308	52.2576
VEH/NIC	F	13.4704	20.7912	21.4381
VEH/NIC	F	24.9137	33.8654	37.4685
VEH/NIC	F	22.5072	24.1307	20.1628
VEH/NIC	M	29.1093	28.6862	35.9946
VEH/NIC	M	-2.11236	22.4172	66.0136
VEH/NIC	M	14.0552	18.3267	26.7826
VEH/NIC	M	9.01288	6.64293	39.7797
VEH/NIC	M	19.8211	18.9497	50.6283
VEH/NIC	M	12.1885	23.1066	45.1457
VEH/NIC	M	10.3092	19.325	20.7372
VEH/NIC	M	18.3256	23.9291	50.6378
VEH/NIC	M	22.994	39.9753	58.2974
VEH/NIC	M	5.38514	5.51609	22.7616
PCP/PCPNIC	F	22.5204	23.2615	24.9141
PCP/PCPNIC	F	-11.6657	-17.1484	7.75776
PCP/PCPNIC	F	-3.61781	30.7792	25.3757
PCP/PCPNIC	F	15.3407	8.48637	20.3264
PCP/PCPNIC	F	-26.181	-19.4272	-1.53455
PCP/PCPNIC	F	5.99433	18.2004	15.5439
PCP/PCPNIC	F	28.3709	-4.3264	25.3281
PCP/PCPNIC	F	11.4184	16.7943	32.0317
PCP/PCPNIC	F	18.9103	8.80177	2.29551
PCP/PCPNIC	F	24.65	14.5482	45.7843
PCP/PCPNIC	M	10.8047	0.239598	-22.5451
PCP/PCPNIC	M	-31.5461	11.9654	3.89213
PCP/PCPNIC	M	1.3333	-11.0352	1.10926
PCP/PCPNIC	M	0.140833	-5.79549	-8.71458
PCP/PCPNIC	M	8.2788	6.59322	24.5299
PCP/PCPNIC	M	1.32184	8.3357	29.1957
PCP/PCPNIC	M	-7.945	-4.58365	-22.5057
PCP/PCPNIC	M	27.9269	-1.79622	16.1588
PCP/PCPNIC	M	27.9138	-1.31398	20.661

## Sheet: PPI Exp. 2
EXPERIMENT 2 - PPI
Group	Sex	%INIB 70	%INIB 75	% INIB 80
VEH	F	30.0204	21.991	38.495
VEH	F	13.4666	22.5565	46.2444
VEH	F	47.5401	50.2985	63.5072
VEH	F	23.1041	17.6627	43.4071
VEH	F	3.13212	20.042	44.0063
VEH	F	26.5402	-16.6667	24.082
VEH	F	24.6612	17.8818	21.0491
VEH	F	-20.3174	-4.92362	20.7734
VEH	F	12.3759	40.228	12.2226
VEH	F	11.132	34.479	29.6558
VEH	F	27.6495	49.594	62.6042
VEH	M	15.3769	11.5034	27.5963
VEH	M	31.2756	34.326	48.0114
VEH	M	9.50033	2.00755	28.2789
VEH	M	-6.46989	14.2139	25.3683
VEH	M	1.17172	17.0183	34.1334
VEH	M	32.1472	34.0948	24.1013
VEH	M	13.3954	11.7129	22.0948
VEH	M	42.8555	-0.937535	33.2599
VEH	M	2.81788	-13.4239	31.9682
VEH	M	21.3952	17.7355	50.1525
VEH	M	14.3468	24.0911	48.1788
VEH	M	16.4457	30.4419	42.5852
NIC/NIC	F	15.1686	15.244	30.5446
NIC/NIC	F	-1.48074	9.53374	52.6163
NIC/NIC	F	9.39342	34.1625	56.1348
NIC/NIC	F	27.2287	26.8877	19.5836
NIC/NIC	F	1.40677	30.3989	39.7402
NIC/NIC	F	2.30282	38.4379	55.095
NIC/NIC	F	3.58223	4.35525	20.6475
NIC/NIC	F	9.0342	-3.31982	31.1363
NIC/NIC	F	12.9831	18.5301	21.6833
NIC/NIC	F	6.4978	15.2544	17.4174
NIC/NIC	F	7.00336	33.6875	42.6192
NIC/NIC	F	37.8808	50.324	50.6425
NIC/NIC	M	-1.43295	-13.7663	24.1903
NIC/NIC	M	21.5537	38.8519	52.4372
NIC/NIC	M	-1.12868	16.4997	16.0981
NIC/NIC	M	14.6303	15.6627	29.3103
NIC/NIC	M	-4.59467	-6.09065	24.9893
NIC/NIC	M	0.696549	-10.2617	29.2463
NIC/NIC	M	22.7133	35.1995	31.6453
NIC/NIC	M	11.248	8.32006	16.4581
NIC/NIC	M	19.4485	23.924	35.8662
NIC/NIC	M	37.7119	45.2818	62.8929
NIC/NIC	M	7.44911	33.2737	35.0185
NIC/NIC	M	27.5572	44.2065	50.936
VEH/PCP	F	16.3904	26.1015	16.2467
VEH/PCP	F	12.4345	26.0283	24.3555
VEH/PCP	F	16.5741	27.0299	35.8271
VEH/PCP	F	-23.126	-17.4441	7.52069
VEH/PCP	F	8.72791	10.8396	5.59688
VEH/PCP	F	0.961433	24.746	19.988
VEH/PCP	F	22.9215	15.4796	17.5979
VEH/PCP	F	-4.38103	14.8196	17.7118
VEH/PCP	F	26.9301	25.0335	19.9858
VEH/PCP	F	0.0457938	7.65215	16.2797
VEH/PCP	F	2.40989	-9.43743	9.6316
VEH/PCP	M	-15.2902	-6.86888	7.08383
VEH/PCP	M	20.7342	32.1853	38.5488
VEH/PCP	M	22.089	30.3164	44.5116
VEH/PCP	M	5.42053	-6.04291	23.1598
VEH/PCP	M	-11.163	-1.30717	31.9159
VEH/PCP	M	24.843	28.2598	15.893
VEH/PCP	M	-11.7769	-2.41624	32.6555
VEH/PCP	M	30.0829	38.3055	37.3798
VEH/PCP	M	13.7769	16.6935	16.4336
VEH/PCP	M	26.6143	24.8699	30.3666
NIC/PCPNIC	F	7.08314	11.9503	23.4998
NIC/PCPNIC	F	4.2313	4.67488	17.8708
NIC/PCPNIC	F	-2.22516	33.3058	20.5056
NIC/PCPNIC	F	20.6268	5.69231	-12.4833
NIC/PCPNIC	F	-20.5123	-20.9722	22.0145
NIC/PCPNIC	F	42.935	19.5833	43.3205
NIC/PCPNIC	F	3.06524	15.3551	29.6009
NIC/PCPNIC	F	-12.0855	19.5585	28.5294
NIC/PCPNIC	F	22.5642	16.3829	37.3286
NIC/PCPNIC	M	7.56901	31.7925	40.7915
NIC/PCPNIC	M	-0.00322716	11.3338	22.5094
NIC/PCPNIC	M	37.573	36.5165	33.8827
NIC/PCPNIC	M	9.29318	16.8134	19.7928
NIC/PCPNIC	M	22.758	12.4175	45.6501
NIC/PCPNIC	M	17.42	43.7055	40.079
NIC/PCPNIC	M	2.68807	9.19236	7.57465
NIC/PCPNIC	M	-7.2664	8.6618	29.1242
NIC/PCPNIC	M	8.65578	17.7264	28.8444
NIC/PCPNIC	M	23.7418	13.09	14.8564
NIC/PCPNIC	M	13.5721	20.1422	16.722

## Sheet: PPI acute
PPI ACUTE
Group	Sex	%INIB 70	%INIB 75	% INIB 80
VEHacute	F	13.702	21.5513	39.5713
VEHacute	F	13.7033	14.155	41.8015
VEHacute	F	10.6172	3.15885	38.8747
VEHacute	F	20.69	7.6364	27.9194
VEHacute	F	7.84612	4.92867	20.8606
VEHacute	F	14.4269	15.7669	44.0333
VEHacute	F	33.795	22.7748	41.9194
VEHacute	F	16.752	39.7961	44.7364
VEHacute	F	27.1116	25.505	44.9033
VEHacute	F	22.0944	25.3407	29.8687
VEHacute	M	17.2902	15.3055	42.8478
VEHacute	M	21.2512	6.80443	36.4494
VEHacute	M	-3.70053	12.9104	2.0494
VEHacute	M	40.1351	13.1351	49.0961
VEHacute	M	4.0319	19.8595	29.6008
VEHacute	M	25.4226	12.675	43.9047
VEHacute	M	10.6172	3.15885	38.8747
VEHacute	M	13.9362	-25.5891	2.74731
VEHacute	M	32.5635	26.8777	58.455
PCPacute	F	3.52691	-14.5336	21.4367
PCPacute	F	-13.0774	-8.13948	34.1563
PCPacute	F	28.8036	39.739	50.4683
PCPacute	F	17.3008	27.1977	39.7721
PCPacute	F	-21.9829	-14.2644	7.14996
PCPacute	F	15.9753	-13.0408	13.8759
PCPacute	F	2.50417	7.87281	17.8309
PCPacute	F	9.70651	0.839063	28.7092
PCPacute	F	0.620789	17.4502	-2.77841
PCPacute	M	-14.833	22.0664	9.17173
PCPacute	M	2.57159	17.4312	33.9125
PCPacute	M	3.93996	6.62568	20.5928
PCPacute	M	25.3984	7.40113	16.9823
PCPacute	M	21.3567	32.5043	30.0976
PCPacute	M	17.0184	-1.46018	25.6909
PCPacute	M	13.611	10.2604	7.55715
PCPacute	M	-0.0418014	-10.0853	-11.4982
PCPacute	M	14.1301	15.959	30.3862
PCPNICacute	F	-2.41028	31.7713	47.1702
PCPNICacute	F	8.41143	5.5474	8.92703
PCPNICacute	F	-19.1388	6.8798	-4.22648
PCPNICacute	F	-28.9069	-3.65177	-7.58597
PCPNICacute	F	8.27502	9.90485	6.95826
PCPNICacute	F	-6.76692	-10.471	13.6705
PCPNICacute	F	30.6258	41.038	31.5273
PCPNICacute	F	44.9472	11.6731	11.1715
PCPNICacute	F	-10.9146	-3.37378	39.5474
PCPNICacute	F	-3.62332	18.4272	24.6171
PCPNICacute	M	-1.07759	10.9467	19.1463
PCPNICacute	M	17.2526	25.3347	30.944
PCPNICacute	M	38.0401	44.6045	15.2683
PCPNICacute	M	18.8417	19.0793	44.0542
PCPNICacute	M	6.36908	23.3402	40.4243
PCPNICacute	M	-3.18105	8.69019	-8.27248
PCPNICacute	M	24.3241	10.3939	11.545
PCPNICacute	M	0.177043	6.18387	15.6599
PCPNICacute	M	18.8184	36.1843	27.393
PCPNICacute	M	2.30642	18.475	14.3879
